# Supplementary material for: Age-Related Changes of Intraocular Pressure in Elderly People in Southern China: Lingtou Eye Cohort Study
Source: PLoS One. 2016 Mar 17;11(3):e0151766. doi: 10.1371/journal.pone.0151766 (PMC4795753; doi:10.1371/journal.pone.0151766)
Supplement: S1 Dataset — (XLS) [file pone.0151766.s001.xls]

## Sheet: Sheet1
ID	SEX	AGE	BIRTHCOHORT	BMI2010	SBP2010	DBP2010	RIOP2010	BMI2012	SBP2012	DBP2012	RIOP2012
185897	male	50.0356	50-54	23.4236	127	66	15.3	23.6095	98	59	15.3
143251	male	50.0384	50-54	23.5237	106	69	15	24.196	112	68	13.7
131841	male	50.4137	50-54	25.6627	126	71	16	25.8645	121	76	15.3
195973	female	50.5178	50-54	23.5847	143	85	19.3	25.5984	122	78	19
179477	female	50.589	50-54	23.8054	118	82	14.7				13.7
162567	male	50.7123	50-54	22.9854	129	83	15	22.9496	123	78	15
169836	male	50.7836	50-54	24.6531	138	80	16	23.6161	137	79	19
153829	male	50.8	50-54	29.1588	130	76	15.5		119	77	13.7
165358	female	50.8027	50-54	22.3133	137	86	15.3	22.0478	118	72	15.7
184820	female	50.8438	50-54	24.3418	118	76	18.3	26.2295	122	81	18
153833	male	50.8493	50-54	27.1224	130	84	17.5	26.3043	117	77	18.3
166725	male	50.8603	50-54	21.3346	142	93	11.3	21.1022	137	10	16
183570	male	50.8712	50-54	22.8523	125	83	11.3	23.3887	128	79	12.7
150290	male	50.8712	50-54	25.8409	151	84	14.7	25.1559	128	83	11
173249	female	50.8986	50-54	21.797	129	82	14.7	20.0046	131	77	16.7
187478	male	50.9123	50-54	26.2626	122	78	18.7	25.528	100	63	18.7
130937	female	50.9452	50-54	19.7259	128	71	14.7	22.8241	113	68	12.7
176576	male	50.9562	50-54	21.232	103	63	13.3	21.7079	109	67	13
186970	male	50.9644	50-54	22.9112	131	86	14.7	22.9591	147	75	13.3
156510	male	50.9973	50-54	26.5347	114	66	15.3	27.5134	125	72	14
162699	female	51.0247	50-54	21.1454	123	77	10.3	20.4544	112	72	13.3
153573	female	51.0356	50-54	23.1959	129	73	10.7	22.4813	117	76	11.7
182143	female	51.0384	50-54				18.7	31.835	111	72	18
138160	female	51.0384	50-54	23.5172	112	61	15.3	25.2994	120	64	13
184981	male	51.0384	50-54	22.1403	132	73	20.7	23.255	105	57	19.7
168758	female	51.0384	50-54	21.3382	124	74	17.3	20.7037	102	58	14
184953	male	51.0384	50-54	21.9713	116	70	15.5	22.1403	120	79	14.3
187003	male	51.0384	50-54	23.988	115	76	16.3	22.9481	118	69	14.3
166284	male	51.0384	50-54	20.8828	114	75	17.3	20.9737	128	66	18.3
166263	female	51.0384	50-54	25.4055	109	59	16.3	26.2917	114	64	16.3
152662	male	51.0411	50-54	26.2287	114	59	14	27.2107	140	77	17.5
145019	male	51.0411	50-54	25.2493	115	80	19	26.0013	129	88	16.3
168330	female	51.0411	50-54	21.8522	100	54	13.3	22.3948	89	44	15
167772	female	51.0438	50-54	26.5328	132	79	13.7	25.1953	113	55	16
133076	male	51.0438	50-54	31.25	120	67	19.3	29.8828	104	68	18.3
190140	female	51.0438	50-54	22.8057	115	72	18.3	24.4494	123	80	19
157359	male	51.0438	50-54	19.8962	147	107	14	19.9573	135	84	15
128217	male	51.0438	50-54	26.1619	116	65	14.3	26.6596	107	63	16.3
174475	male	51.0466	50-54	29.3922	124	82	18	29.3878	122	75	19
145123	male	51.0466	50-54	25.5605	131	78	17.3	24.224	130	77	15.3
147422	male	51.0466	50-54	32.8879	149	91	16.3	32.6992	134	79	15
184960	male	51.0466	50-54	21.3039	113	72	17.7	20.9366	102	64	17
174947	female	51.0493	50-54	18.4033	116	64	14.3	19.503	116	65	16
134991	female	51.0521	50-54	27.7967	131	80	15.7	29.0878	125	73	17
179431	female	51.0685	50-54	22.1828	116	85	19.7	22.6207	101	60	15.7
175166	female	51.1041	50-54		128	70	18.3		125	71	20
177943	female	51.1096	50-54	26.5347	134	82	18	26.5089	126	87	16.3
148490	female	51.1151	50-54	27.491	140	85	18	25	133	84	17.3
173974	male	51.126	50-54	18.2034	110	67	17	18.8324	121	63	18.3
144493	male	51.126	50-54	25.565	146	67	14	25.2493	128	72	13.3
153465	male	51.1452	50-54	26.396	127	68	11	26.1974	126	79	13
152515	male	51.1534	50-54	24.7094	143	78	15.7	25.7117	158	78	17
179566	female	51.1699	50-54	32.8781	145	98	18.7	33.0905	137	89	20
180568	male	51.1753	50-54	30.1202	131	83	17	29.4023	120	77	17
189398	male	51.1808	50-54	26.6073	130	85	17.3	26.8136	138	93	15.3
181278	male	51.2027	50-54	22.9854	119	77	14	23.6296	117	82	16.3
175042	female	51.2164	50-54	28.1245	115	74	16	29.5684	115	71	15.3
106631	female	51.2219	50-54	22.2956	131	68	17.7				16.3
136206	female	51.2603	50-54	27.4077	111	53	14	26.1832	114	67	13.3
181414	male	51.2658	50-54		122	83	18.7	23.8087	130	86	18.7
180012	female	51.2685	50-54	20.8229	98	57	13.7	20.6905	96	53	17
187398	female	51.2822	50-54	21.9056	126	71	13.3	22.2707	101	62	15
159442	male	51.2986	50-54	23.6336	135	86	16.3	23.2835	138	86	17.7
172926	male	51.3616	50-54	22.9951	126	89	12.7		131	81	14
190191	female	51.3808	50-54	19.4374	107	59	18	19.1467	94	55	15.7
172312	male	51.4137	50-54		127	82	11.7		123	89	12.3
192714	male	51.4384	50-54	24.6496	123	79	11.3	24.8445	130	71	11
171758	female	51.4493	50-54	22.5161	91	61	14		97	61	16
172044	female	51.4603	50-54	23.2434	123	69	16.7		138	68	15.3
180144	female	51.4822	50-54	25.2994	90	51	13.3		108	62	14
163829	female	51.5123	50-54	21.4949	132	65	16	20.83	139	80	16
144836	male	51.5151	50-54	22.7688	145	78	19.7	23.1274	120	77	16
121295	male	51.5973	50-54	29.5457	101	54	14		121	80	16.7
183080	male	51.5973	50-54	27.2173	145	88	13.3	26.2121	138	85	13.7
163835	female	51.6055	50-54		102	64	13	19.2607	118	75	12
149767	female	51.611	50-54	16.3397	89	54	13	15.6013	101	58	13.3
190326	male	51.6301	50-54	22.0581	115	69	11.3	22.8529	118	73	11.3
174995	male	51.6438	50-54	25.8403	126	87	16	25.8115	122	78	15.3
152700	male	51.6493	50-54	25.5206	120	81	16.7	25.3069	127	76	15.3
137478	male	51.6822	50-54	27.3982	123	74	16	27.0744	110	68	16
172918	female	51.6904	50-54		179	87	15.3		133	74	14.7
158861	female	51.7123	50-54	29.6774	133	89	16.5	29.6774	121	82	12.7
177758	male	51.7233	50-54	25.6745	130	86	19.3		145	88	17
127413	female	51.7233	50-54	27.0676	138	91	16.7	26.4264	137	93	17.3
139984	male	51.7315	50-54	23.486	148	94	14.3	22.2707	143	89	13.7
168869	male	51.7425	50-54	26.8274	131	64	11	28.4089	132	68	10
171067	female	51.7507	50-54	23.4602	120	60	15.7	23.4221	122	56	17
165221	female	51.7589	50-54	21.3599	117	72	14.3	22.8881	136	83	16.7
140862	male	51.7863	50-54	25.9472	136	90	15.7	26.713	140	90	15
173466	male	51.7918	50-54	25.8645	120	84	13	25.1281	118	68	15
176708	male	51.7973	50-54	21.9553	100	70	15.7	22.231	100	70	13.7
149160	male	51.8247	50-54	20.8611	103	57	16.3	20.3481	105	62	17
178302	male	51.8274	50-54	27.4348	130	80	14	27.102	127	77	12.3
142428	male	51.8356	50-54	24.3141	104	74	17.3	24.8264	108	68	15.3
168138	male	51.8548	50-54	25.5605	114	85	17.7	25.5795	121	69	18.7
149770	male	51.863	50-54	26.1246	132	81	14.3	25.0607	138	88	13.3
186251	female	51.8658	50-54	20.4401	110	64	16	20.5078	98	61	13.7
144964	male	51.8685	50-54		128	78	13	20.2589	130	85	14
169656	male	51.8767	50-54	30.6554	141	99	20.3	30.2734	146	95	15
161894	male	51.9014	50-54	23.5237	102	59	17.3	24.2367	98	54	17.7
150821	female	51.9014	50-54	24.8264	128	80	15.7	25.4028	123	70	15.7
135145	female	51.9123	50-54	26.1011	129	86	16.3	26.8116	124	83	17.7
175583	female	51.9205	50-54	20.0577	124	83	15.7	19.8791	123	83	16.7
165755	male	51.9479	50-54	26.1738	167	88	20	26.3334	149	89	19.7
160023	female	51.9534	50-54	22.1843	127	84	16.7	20.5037	144	97	17
164137	female	51.9562	50-54	23.7698	97	57	14	23.5883	104	57	14.7
142951	female	51.9699	50-54	24.7245	109	68	17.7	24.9904	135	73	15
166707	male	51.9699	50-54	26.5839	116	72	11.3	26.5731	112	63	13
173082	female	51.9863	50-54	19.9755	127	76	18	21.2306	100	70	20.3
173107	female	51.989	50-54	29.5128	120	65	15.5	29.8828	120	71	18
187258	male	51.9973	50-54	24.3141	110	69	15.7	24.529	111	68	14.7
174720	female	52.0082	50-54	23.7843	106	67	17	23.4852	97	55	15.7
165600	male	52.0192	50-54	24.0165	91	56	16.7	23.7356	108	76	17.7
175204	male	52.0247	50-54	28.3382	135	84	17.7	28.7264	133	80	18.7
125322	male	52.0356	50-54	23.7387	120	88	16	25.4845	124	92	17.7
178025	male	52.0356	50-54	21.79	97	60	14.7	22.8625	103	65	17.3
169808	male	52.0384	50-54	28.7317	123	78	17	28.3895	130	74	13.7
182038	female	52.0384	50-54	23.2917	105	62	14	24.4975	91	55	12.3
144636	male	52.0384	50-54	24.1396	122	76	16	24.9135	108	65	14.3
152863	male	52.0384	50-54	21.1037	137	69	17.7	20.4544	115	71	17
180927	female	52.0384	50-54	29.2357	111	68	17	28.8811	126	67	17.3
178611	female	52.0384	50-54	24.8585	101	55	12.5	25.5843	112	61	12
183785	female	52.0384	50-54	25.4268	147	93	10.5	25.815	120	76	11.7
153985	male	52.0384	50-54	23.8087	138	83	18.7	23.9158	122	79	17
153734	male	52.0384	50-54	27.4066	138	82	15	28.0664	146	88	14.7
195880	male	52.0384	50-54	25.2505	117	76	14.3	24.7409	121	74	12.7
179719	female	52.0384	50-54	23.3812	125	73	13	24.389	124	72	12.7
170485	female	52.0384	50-54	21.7784	109	60	16.3	21.573	112	62	17.3
137626	male	52.0411	50-54	24.7252	134	84	16.3	26.9598	130	66	14.3
186974	male	52.0411	50-54	30.7787	134	90	19.7	30.0947	140	10	18.3
182847	male	52.0411	50-54	21.5858	140	82	15.3	20.6391	146	88	16
133677	male	52.0411	50-54	20.4677	101	57	15	20.9837	104	59	12.3
175051	female	52.0438	50-54	25.333	103	59	16.7	24.9499	109	70	18.3
180508	male	52.0438	50-54	26.4706	133	84	16.5	24.8783	124	73	14
180487	male	52.0438	50-54	22.921	125	83	14.7	22.3098	129	91	14.7
139124	male	52.0438	50-54	28.071	119	70	15.3	28.0495	112	71	17
175726	female	52.0438	50-54	19.2157	102	54	15	19.9219	111	58	15.3
175757	male	52.0438	50-54	26.9102	118	78	16.3	26.732	114	69	14
147497	female	52.0438	50-54	27.1203	127	74	19.3	25.356	115	64	16
168894	male	52.0438	50-54	24.5956	139	71	12.5	23.3916	102	63	11.7
156151	female	52.0466	50-54	22.2656	96	67	16.3	22.9421	110	64	15
139463	male	52.0466	50-54	22.4001	105	70	15.3	22.8756	101	67	16
144003	male	52.0466	50-54	21.3878	141	73	20.3	23.5102	121	66	17
134149	female	52.0466	50-54	20.061	129	65	15.3	18.9036	151	67	16.3
127344	female	52.0493	50-54	21.4876	99	63	18.5	20.1408	92	59	19.7
176007	female	52.0521	50-54	25.1111	108	57	14.7	26.1249	106	59	16.7
131243	female	52.0603	50-54	26.5731	141	84	15	26.7759			14.7
119201	male	52.0849	50-54	25.2947	130	82	14.7	24.3636	119	74	13.3
163683	male	52.0877	50-54	27.5838	117	72	15.7	27.6254	124	81	14
141867	female	52.0932	50-54	20.9566	111	64	13.3	20.2645	97	59	13.7
126122	female	52.0932	50-54	22.6718	107	59	11.7	24.577	93	50	14
187425	male	52.0932	50-54	24.7717	137	80	19.3	25.1281	125	83	17
179717	female	52.0959	50-54	21.6184	103	63	17.3	22.4059	91	55	15.3
167852	female	52.1041	50-54	24.4975	128	85	16.7	24.5378	118	71	17
176582	male	52.1205	50-54	28.4429	126	59	20	29.1865	117	57	17.7
178497	female	52.1205	50-54	19.6392	100	65	19.3	20.5693	100	63	18
177759	male	52.126	50-54	24.3646	106	63	13	23.8087	118	79	13.3
176220	female	52.137	50-54	23.0332	105	60	15.7	23.0112	115	58	16.7
152432	male	52.1452	50-54	24.187	124	74	15	23.9069	116	72	15.7
171877	female	52.1534	50-54	23.6244	124	76	18	24.196	120	68	16.3
195162	male	52.1671	50-54				16.7		145	93	19.3
152511	male	52.1781	50-54	20.2422	103	52	13.3	20.8326	92	50	13.7
168988	female	52.189	50-54	23.6696	122	58	13	21.8522	130	59	16
167079	female	52.2219	50-54	23.8357	135	82	14.7	23.6509	125	74	19.7
175280	male	52.2274	50-54	25.6373	107	66	20		108	69	17.5
134817	male	52.2329	50-54	25.9592	122	66	17	26.6335	132	77	15.7
176715	male	52.2384	50-54	22.9111	115	72	13.7		111	72	15
189131	male	52.2384	50-54	23.4586	129	84	16	22.7175	116	72	13.3
165683	male	52.2438	50-54	25.7117	122	81	15	27.1208	132	92	14.7
194483	male	52.2548	50-54		118	72	11		137	87	11.7
112544	male	52.263	50-54	21.7231	111	71	19	23.8751	118	70	19
143190	female	52.2767	50-54	25.356	108	83	18.7	25.5984	122	80	17.3
147026	female	52.2767	50-54	24.5578	124	76	13	24.6669	106	59	11
176465	male	52.2822	50-54	24.224	102	64	19.7	24.3911	114	72	18.7
128273	male	52.2849	50-54	24.7007	109	62	14	24.7007	120	67	15
153393	male	52.2959	50-54	28.3266	131	88	19.3	27.6095	140	95	16.3
146875	male	52.3069	50-54				14.3	28.056	147	99	13.7
165790	female	52.3151	50-54		99	59	20.3	30.4359	100	57	19
130847	male	52.3315	50-54	26.6728	125	74	19.7	26.6728	151	79	16
155976	male	52.3397	50-54	27.6817	114	72	12.3	27.6817	121	79	12
161889	male	52.3863	50-54	26.2976	121	63	15.7	26.8166	124	72	16
126417	male	52.4	50-54	23.768	118	67	15.7		110	65	13
158790	male	52.4137	50-54	28.2138	122	69	15.7		113	67	17
180415	female	52.4274	50-54	22.6326	142	87	16.3	21.5577	144	87	18
166840	female	52.4356	50-54	25.8876	110	73	16		149	92	18
148800	female	52.4384	50-54	28.2222	130	74	18.3	27.4762	124	70	15.7
165227	female	52.4521	50-54	20.3856	134	72	14.7	20.061	98	60	18.3
157759	female	52.474	50-54	22.9951	106	63	14	22.602	114	69	13.7
161515	male	52.4822	50-54	21.6721	108	76	14.3	22.5597	104	65	13
165203	female	52.4959	50-54	20.3182	94	56	10.7	19.7711	117	73	11
183199	male	52.5014	50-54	27.6915	90	63	12	29.2395	110	68	14
184038	female	52.5041	50-54	27.9153	96	59	14.3	26.2611	98	56	11.3
142328	female	52.5178	50-54	25.5845	136	78	17	25.7531	138	83	17.3
180977	female	52.5288	50-54	22.0692	114	67	19.3	22.5586	112	65	18.7
177868	male	52.5288	50-54	24.8585	114	68	17	23.3067	102	60	16.3
177835	female	52.5507	50-54	22.9951	120	71	14.7	23.3377	111	67	15.3
174948	female	52.5534	50-54	24.2382	98	62	15.7	23.8646	97	59	18.3
167506	female	52.5562	50-54	19.3939	113	61	15.3	19.5515	122	71	13.7
145991	male	52.5616	50-54	20.5744	104	66	17	21.0772	108	66	13
183525	female	52.5616	50-54	23.3377	107	68	16.7	24.6355	106	57	17
141955	male	52.5644	50-54	31.5102	154	98	17.3	30.5306	140	87	15
144865	male	52.5644	50-54	24.5446	118	70	17	25.1532	104	67	19
109242	male	52.5671	50-54	20.6946	101	67	14.7		121	70	14.7
184441	male	52.5808	50-54	26.1619	109	70	10.7	26.4876	123	84	11.3
182185	female	52.5836	50-54	22.5686	104	65	16.7	22.1538	99	62	18
175172	female	52.6274	50-54	21.8929	107	72	12.7	21.5577	103	72	14
168536	male	52.6301	50-54	23.3887	114	80	13.3	22.5534	124	83	15
181780	male	52.6329	50-54	20.0759	121	67	13.7	21.7079	111	73	15.7
165835	female	52.6329	50-54		105	65	15	20.7666	97	55	16.3
139778	male	52.6384	50-54	28.8978	133	77	20	28.8978	117	67	18
179586	female	52.6438	50-54	22.7458	110	72	16.3	24.4001	109	68	19
184886	female	52.6575	50-54	27.7639	124	69	20	26.3702	124	78	18.7
145528	male	52.674	50-54	30.3673	103	68	11.5		119	80	12.3
158143	male	52.6877	50-54	27.1527	106	65	17.3	28.0897	111	73	17.3
151185	female	52.6904	50-54	29.1929	132	87	15	29.0073	124	83	14
146255	male	52.6904	50-54	25.1559	102	66	11	24.4152	108	65	14.3
158862	female	52.6931	50-54	22.4609	114	70	15	22.4813	112	55	16
175150	male	52.6959	50-54	28.5515	118	67	11.3	27.8547	111	66	14
144471	female	52.7014	50-54	29.8187	123	66	17	30.4272	116	54	19
176175	male	52.7233	50-54	30.6228	124	74	14.3		114	77	14.3
183603	male	52.7288	50-54	24.281	109	79	17.7	25.1116	124	73	17
173304	female	52.7315	50-54	23.5078	108	69	18	24.677	115	61	18.7
181080	male	52.7397	50-54	26.9972	144	87	14.3	28.1245	158	96	14.3
173101	female	52.7534	50-54	19.1854	111	55	12.3	17.9204	148	65	17.3
162604	female	52.7671	50-54	21.0254	116	73	16.3	20.5743	138	88	14.7
190323	male	52.7671	50-54	23.4924	129	69	15.3	22.8523	122	75	16.3
177684	male	52.7781	50-54	23.7332	111	78	13		107	69	13.3
119814	male	52.7808	50-54	25.3934	127	74	12.3	25.0135	109	68	12.7
180356	female	52.7836	50-54		112	70	15.7	20.3954	124	78	16
158338	female	52.7973	50-54	26.2336	103	66	12.3	24.3865	107	58	12.3
149974	male	52.8	50-54	29.0634	139	83	13.3	30.2861	123	72	15.3
176012	male	52.8055	50-54	25.2505	139	88	16.7	26.4463	130	75	19.3
164180	male	52.8082	50-54	26.128	145	88	15.3	25.9924	138	84	15
156499	female	52.8164	50-54	27.8245	122	72	15.7	26.2396	132	77	19
158353	female	52.8274	50-54	25.9505	115	68	17.7	26.9357	110	60	16.3
144901	male	52.8301	50-54	25.0399	137	79	16.7	24.677	139	83	15.3
126529	female	52.8301	50-54				12.3	25.462	107	67	13.3
150314	male	52.8356	50-54	27.3988	121	73	16.3	26.9274	129	75	15.7
181181	male	52.8685	50-54	28.3604	144	92	19.7	27.8245	119	75	17
181167	male	52.8685	50-54	30.1162	120	71	17.7	28.8761	121	62	15
183079	male	52.8712	50-54	23.3469	113	74	12.7	22.5981	116	77	14.3
183716	female	52.8822	50-54	29.8985	126	78	15		120	71	18
179642	female	52.8822	50-54	21.2891	107	52	14	21.0938	105	57	15
146155	female	52.8877	50-54	20.7415	104	59	14.3	22.0131	100	62	14.3
155899	female	52.8986	50-54	28.2407	121	75	15	27.4124	129	69	12.7
152579	female	52.9151	50-54	24.3496	119	76	19		111	66	17.3
157755	female	52.9178	50-54	26.6595			20.3	23.931	159	79	18
121077	male	52.9178	50-54	29.8917	136	88	17	29.7265	133	89	18
184681	female	52.9342	50-54	22.918	144	76	19.3	22.8736	117	69	17.3
135875	female	52.937	50-54				12.3	27.8866	164	80	13.3
167074	female	52.937	50-54	19.1844	108	60	11.3	18.5095	94	53	12.7
172956	male	52.9425	50-54	25.9309	129	80	14.7	26.2976	129	81	15.7
180964	male	52.9479	50-54	18.7575	138	77	13.3	19.415	128	83	14.7
140915	male	52.9589	50-54	32.2531	112	76	16.3	32.7705	143	80	13.7
188035	male	52.9616	50-54	29.4052	113	70	12.7	28.5141	113	73	14.3
139981	male	52.9644	50-54	30.6767	132	96	15	28.982	137	93	17.3
188460	male	52.9699	50-54	23.4662	146	91	17.7	23.3242	142	99	17.7
140130	female	52.9753	50-54		118	69	11.7	22.5948	106	64	11.3
122489	male	52.9781	50-54	23.8754	134	82	14.3	23.9838	126	85	11.5
181318	male	52.9781	50-54	27.7388	126	80	15	28.2402	136	84	16.7
187618	female	52.9781	50-54	27.9172	142	76	16		119	73	13.7
184247	male	53	50-54	23.0518	101	64	13.7	22.8223	104	67	16
163353	male	53.0027	50-54	26.4463	142	85	11	27.6638	133	89	11.7
164484	female	53.0027	50-54	20.5049	108	65	17.3	21.1457	104	63	20.7
139207	male	53.0055	50-54	28.5627	180	110	18	29.4108	159	10	16
178495	female	53.0164	50-54	22.3948	99	53	14.3	21.9839	113	61	13
125615	male	53.0164	50-54	29.0533	132	89	19.7				17
190152	male	53.0219	50-54		160	90	17.7	25.0762	151	85	15.7
160382	male	53.0247	50-54	29.5761	123	86	15	29.5761	121	76	14.3
165592	male	53.0247	50-54	23.0824	129	76	17.7	24	123	70	15
109675	male	53.0301	50-54	31.002	143	95	20.3	32.7735	151	94	16
146055	male	53.0329	50-54	23.5237	137	82	10.7	24.0473	130	87	10.3
181157	female	53.0356	50-54	25.3906	121	54	14	23.5355	128	57	14.3
184507	male	53.0384	50-54	20.6397	114	63	13.7	20.7612	111	62	12
175423	female	53.0384	50-54	18.132	88	54	17.3	16.9747	88	52	13.3
195798	female	53.0384	50-54				15.5	24.2622	135	76	16
130501	male	53.0384	50-54	23.0204	144	89	12.7	23.8634	143	97	14.3
168167	female	53.0384	50-54	19.2306	97	57	19.3	19.3548	99	53	18.3
171933	male	53.0384	50-54	24.749	119	69	12.7	25.3934	131	81	15
147653	male	53.0384	50-54	24.2701	135	79	20	24.0588	131	80	16.7
145097	male	53.0384	50-54				11	19.721	107	68	11
194719	male	53.0384	50-54	23.255	125	85	14.5	22.9854	131	86	15
162137	male	53.0384	50-54	24.9499	136	87	15.7	25.3063	107	55	11.3
167706	female	53.0384	50-54	24.2622	91	61	14	24.2622	99	61	15.3
132724	male	53.0384	50-54	25.4963	133	89	15.3	25.5296	131	82	16
162259	male	53.0384	50-54	27.8852	145	91	16.7	26.5839	133	82	17.3
139019	female	53.0411	50-54	30.0425	155	96	17	29.2395	133	79	14
186288	female	53.0411	50-54	22.8881	100	56	13	22.6326	95	57	12.7
130431	male	53.0411	50-54	26.9557	144	93	20	26.4463	137	98	20
155127	female	53.0411	50-54	26.6384	138	90	19	24.539	145	90	18.7
182846	male	53.0411	50-54	24.1683	121	83	13	23.3067	117	79	12
138582	female	53.0411	50-54	28.0843	105	59	15	28.6777	98	58	15.3
138118	female	53.0411	50-54	21.4354	121	81	14.7	21.2306	118	74	16.7
121149	male	53.0411	50-54	22.8164	141	102	18.5	23.3234	188	12	20.3
136459	male	53.0438	50-54	25.2092	123	79	20	24.5089	126	82	17
149147	male	53.0438	50-54	24.1327	124	77	16.7	23.3067	135	79	13.7
184150	female	53.0438	50-54	22.6667	122	81	18	23.4224	143	85	17.7
180500	male	53.0438	50-54	24.5675	135	73	15.3	25.2092	137	82	13
139252	male	53.0438	50-54	22.7796	139	85	19.7	22.4784	127	67	20
184958	male	53.0438	50-54	26.3958	131	79	17	25.8946	115	64	16
172131	female	53.0438	50-54	19.1467	113	67	13	19.1467	114	63	12.3
176778	female	53.0438	50-54	26.213	120	75	19.7	26.3329	132	84	18
185544	male	53.0438	50-54	29.0675	137	87	16.7	27.8795	117	78	18.3
171832	male	53.0438	50-54	22.8124	124	74	15.3	25.3968	106	67	19
174137	male	53.0438	50-54	25.2826	123	73	16.3		124	79	19
154938	male	53.0438	50-54		124	91	16.7		152	10	15.3
173766	female	53.0438	50-54	24.4561	112	70	17.7	24.3496	115	74	16.3
178331	male	53.0438	50-54	25.8946	118	68	15.3	26.5761	133	81	15.7
134139	male	53.0466	50-54	24.968	112	65	17.3	24.4999	103	56	17
138246	female	53.0466	50-54	22.6847	104	57	20.3	22.3478	113	62	17
178215	male	53.0466	50-54	21.5924	110	58	10.3	21.8724	103	55	12.7
143936	male	53.0466	50-54	26.2917	120	73	15.3	25.5296	97	62	14.7
173308	male	53.0493	50-54	24.5581	147	88	13.3	24.3911	132	85	13.7
171991	male	53.0493	50-54	23.3242	125	86	15	23.6095	138	89	15.3
179056	female	53.0493	50-54		113	71	12.3		105	69	12.7
178649	male	53.0493	50-54	26.0142	135	82	18	26.1224	126	71	16.7
178663	male	53.0521	50-54	20.3997	116	81	17	20.3481	125	77	15.7
145697	male	53.0521	50-54	25.3515	128	74	20.7	25.6489	107	60	18.3
179061	female	53.0521	50-54	28.251	140	90	17.7	25.1359	119	74	19.7
183200	male	53.0521	50-54	27.5298	119	75	16	27.7095	132	87	17.7
145698	female	53.0548	50-54	20.3578	102	62	15.3	20.4876	98	55	13
157468	male	53.063	50-54	23.1677	108	61	16	24.3141	119	75	16
150458	female	53.0685	50-54	22.4766	113	70	18.7	21.2279	114	72	18.7
162568	male	53.0904	50-54	33.0634	145	86	15.3	34.1537	168	11	14.3
181791	female	53.0904	50-54	25.5621	125	76	13.3	23.6915	119	67	14
181851	male	53.1014	50-54	24.6528	98	61	15	24.1672	122	76	16
146808	female	53.1041	50-54	19.9792	138	83	18	20.4503	150	81	15.7
178433	male	53.1096	50-54	26.8876	152	86	13.7	26.3465	145	85	13
185814	female	53.1123	50-54	26.8814	133	72	15.5	28.1221	121	64	16.3
136804	male	53.1178	50-54	25.8682	121	60	15	24.977	122	65	16
188091	female	53.1342	50-54	25.2691			18.3		149	83	15.7
141945	female	53.1397	50-54	24.3418	108	65	11.7	24.0893	107	54	16
179991	female	53.1479	50-54	25.2241	135	82	13	25.0556	124	80	17.3
176762	male	53.1507	50-54	24.4473	107	62	11.7	24.4152	121	67	11.3
183772	male	53.1616	50-54	26.0417	141	97	16.7	27.0541			17
149677	female	53.1644	50-54				16	26.8923	117	82	13.3
184969	female	53.1671	50-54				14.3	24.0344	107	61	14.3
188050	female	53.1699	50-54	22.4609	108	63	16.7	20.2538	110	57	14
158326	male	53.1781	50-54	22.8374	122	73	15.3	24.5386	121	80	14.7
145255	male	53.1863	50-54	19.4674	120	79	17.3	19.35	107	68	16
178082	male	53.1945	50-54	25.4996	115	69	15.3	25.3069	123	63	15
174181	male	53.2055	50-54	25.333	146	85	17	24.6546	152	82	18
162107	male	53.2411	50-54	26.3334	115	76	13.7	26.8201	104	62	14.3
145696	male	53.2575	50-54	24.9372	164	99	14.7	23.1837	139	89	16.3
163112	male	53.2603	50-54	30.0971	138	82	20.3	30.4805	130	90	17.7
146811	female	53.2767	50-54	21.9839	96	62	11.7	22.6602	101	58	12
142431	male	53.2849	50-54	26.2287	123	78	18.3	25.8769	132	71	14.7
131812	male	53.2877	50-54		113	87	13	23.7311	117	79	12.3
182398	male	53.2877	50-54	22.2331	132	84	17.7	22.9334	122	80	18.7
166100	female	53.3123	50-54	26.9111	91	53	16.3	27.0538	113	69	19
121101	female	53.3151	50-54	20.8284	143	88	16	21.1477	122	78	14.7
149985	male	53.3534	50-54	23.1274	158	103	15.3	24.093	156	97	14.7
154963	male	53.3589	50-54				16	24.977	135	88	16.3
156202	female	53.3726	50-54	19.9219	120	64	16.7	19.2425	119	63	15.3
145700	female	53.3808	50-54	21.6311	137	75	13.7	20.1562	133	78	13.3
140129	female	53.3918	50-54	23.4224	101	62	17.3	22.6667	113	67	15.7
174017	male	53.3945	50-54	24.5187	115	66	19.7	26.3635	116	66	19.3
186534	male	53.4082	50-54	28.2371	119	74	15.7	29.0688	122	76	15
162125	female	53.4164	50-54	19.4012	98	56	13.7	19.5196	108	66	10.3
158598	male	53.4247	50-54	37.1543	149	103	20.3				20
181026	male	53.4247	50-54	19.9184	115	67	15	20.2449	116	68	13.7
113701	male	53.4274	50-54				18	26.8596	135	81	17.7
176095	male	53.4356	50-54	24.7249	124	74	15.7	25.8403	124	71	15
144041	female	53.4575	50-54	23.4337	111	63	18.7	21.7047	110	64	15.7
179596	male	53.4795	50-54	23.4944	120	68	18		103	65	17
169770	male	53.4849	50-54		127	82	19.3		135	93	18
183223	male	53.4849	50-54	23.6272	128	73	18	26.1042	148	86	16.7
187689	female	53.4904	50-54	25.2691	122	69	15.7	25.3046	126	81	15
187690	female	53.5123	50-54	21.7504	145	81	15.3	22.4448	144	84	17.3
128087	male	53.5315	50-54	27.0299	124	80	11	27.2216	133	88	11.7
185086	male	53.537	50-54	26.1583	130	75	14	25.5937	110	65	13.7
153584	male	53.537	50-54	23.426	122	76	14.7	24.0796	120	78	15.3
176707	male	53.5397	50-54	31.7418	160	111	15.7	30.7599			15
130074	male	53.5425	50-54	22.8875	125	78	16	22.7204	118	82	15.7
181058	female	53.5425	50-54	24.8342	105	62	11	24.341	96	49	11.7
180446	male	53.5644	50-54	24.093	121	77	14	24.5935	135	92	17
144030	female	53.5699	50-54	25	117	66	16.7	27.491	123	67	17.7
143255	male	53.6027	50-54	28.6501	151	86	16.7	28.306	150	74	17
172892	female	53.6055	50-54		97	51	11.7	24.6355	99	52	15.7
184935	female	53.611	50-54	23.567	108	53	14	25.0967	122	67	14
137546	female	53.6164	50-54	20.5442	106	53	15.3	20.6328	107	61	13
148247	male	53.6219	50-54	21.1927	122	62	20.3	18.704	91	63	20.7
180963	male	53.6247	50-54	23.1206	142	79	16.3	25.4134	140	82	15.7
181977	female	53.6274	50-54	27.5312	140	81	18.7	27.7639	120	61	20.3
170384	female	53.6301	50-54				16	28.1959	118	67	12.3
184986	male	53.6356	50-54	27.6647	110	66	15.7	28.6599	101	64	16
175238	male	53.6438	50-54	20.4082	125	77	15.7	20.7791	117	70	16.7
156033	female	53.674	50-54	21.4903	104	61	14.3	20.4444	100	60	13.7
150036	female	53.6904	50-54	23.4337	108	58	15	21.6311	105	61	13.7
143979	male	53.6931	50-54	24.9464	132	82	12	24.0725	131	78	12
121084	male	53.6959	50-54	20.3223	102	57	18	21.1754	99	60	20
165211	female	53.7178	50-54	26.0146	102	51	17.7	27.0552	111	59	20
188033	male	53.726	50-54	28.2477	133	84	16.3	27.4348	121	82	15
121933	female	53.7342	50-54	21.6713	138	86	17.3	23.1405	125	73	20.7
183074	male	53.7479	50-54	27.1616	138	81	16.7	28.2828	139	78	16.7
155972	male	53.7507	50-54	23.8093	109	77	16		153	89	16
146035	female	53.7644	50-54	21.7993	123	64	18	19.2637	139	81	19.3
166731	male	53.7753	50-54	21.5139	122	72	16	22.1843	108	60	15.3
164482	male	53.7753	50-54	24.757	117	72	17	23.6461	109	66	17.3
178443	male	53.7753	50-54	23.5237	123	67	11.3	23.3355	105	52	14
186511	male	53.7781	50-54	22.6644	121	63	17.3	23.6336	116	60	13
178455	female	53.7781	50-54	26.1412	121	61	17	27.5935	103	63	20
151944	male	53.7808	50-54	31.7435	114	64	18	32.0915	131	87	16.7
170527	male	53.7918	50-54	32.243	155	87	16	32.4695	132	79	16.3
143086	male	53.8137	50-54	28.7317	138	83	17	28.3937	149	86	18.7
179626	female	53.8137	50-54	22.6223	131	72	16.3	22.2685	133	71	17
165237	female	53.8137	50-54	24.2439	126	78	14.3	24.6069	126	82	15.7
161895	male	53.8192	50-54	21.7993	114	65	16	21.7993	118	70	15.3
183995	female	53.8192	50-54	28.9205	129	73	16	29.9054	142	74	16.3
121850	female	53.8219	50-54	22.8318	134	72	15.7	23.1009	127	68	17.3
146050	female	53.8274	50-54	23.4219	110	62	17.3	24.093	99	69	17
123643	male	53.8384	50-54	27.3909	149	98	12	26.8122	137	85	12.3
146027	male	53.8411	50-54	26.3156	130	83	11.7	25.3069	133	81	11.3
156078	male	53.8438	50-54	24.7245	115	76	13	24.2849	134	75	13
196435	male	53.8548	50-54	26.1066	127	83	17.7	23.5355	119	64	17.3
140305	male	53.863	50-54	25.0194	144	90	17	25.5036	126	77	17.3
165848	female	53.863	50-54	25.0292	110	65	17.7	23.4793	120	76	19
170351	male	53.874	50-54	22.742	114	65	12.7	23.1544	117	70	15.7
149244	female	53.8767	50-54	24.8279	132	75	14	24.6669	125	71	13.7
171970	male	53.8904	50-54	28.0495	146	91	15.7	27.3797	115	78	16.3
185333	male	53.8932	50-54	25.2214	110	64	17	25.7117	126	79	14.7
128917	female	53.9096	50-54		118	80	16	23.8791	110	70	14.7
187616	female	53.9096	50-54	19.715	100	64	18.7	19.5325	100	58	17.3
176120	male	53.9233	50-54	21.6418	116	71	12.7	22.1222	131	70	10.3
112886	male	53.9288	50-54	28.2947	129	86	12.7	28.0992	130	83	12
164174	female	53.9397	50-54	26.269	113	71	14	27.2081	131	74	13.3
163184	female	53.9452	50-54	24.7221	120	78	15.3	24.7221	128	77	16.7
176205	male	53.9534	50-54	21.0178	105	67	16.7	20.7008	100	67	19.3
136047	female	53.9616	50-54	23.2196	137	60	19.3	24.0795	99	50	19
149324	male	53.9644	50-54	28.8743	123	82	17	29.9616	108	78	20.3
183620	male	53.9699	50-54	22.6443	121	55	11.7	23.8467	108	56	14.3
180020	male	53.9836	50-54	27.1879	115	74	17.7	27.0296	131	77	15
114228	female	53.9918	50-54	27.3728	128	73	16.7	26.4024	132	71	16.3
178261	female	53.9918	50-54	27.9421	105	66	10.7	26.3702	123	61	11
151491	female	53.9973	50-54	21.6622	110	63	14.7	22.6207	115	62	15.7
106325	male	54.0027	50-54	20.4382	103	60	15	21.4109	104	57	13
142960	male	54.0137	50-54	27.2443	125	81	13	27.0299	125	84	16.3
174180	male	54.0137	50-54	23.2814	146	95	18.7	24.6097			15
188287	female	54.0164	50-54	22.806	133	77	13.7	23.6476	128	75	13.7
154978	male	54.0301	50-54	22.7688	124	87	12.7	23.0861	130	83	14
147582	female	54.0356	50-54	21.1754	111	69	20.7	21.358	115	71	20.3
174070	male	54.0384	50-54	19.9573	120	67	20.3	20.4825	124	69	15
172345	male	54.0384	50-54	30.4772	166	95	15.7	29.8828	180	11	18.7
168755	male	54.0384	50-54	21.3346	101	68	16.5	22.9058	125	66	17.7
184772	female	54.0384	50-54	21.7844	127	69	18	21.9261	112	56	17.3
170425	female	54.0384	50-54		132	75	15.7	28.2779	128	76	16
153389	female	54.0384	50-54	25.2764	109	61	17	24.8358	112	67	15.3
117570	male	54.0384	50-54		131	74	16.3	21.4533	96	61	15.3
179901	male	54.0384	50-54		141	84	16.3		100	64	15
182572	female	54.0384	50-54	18.662	107	70	16.3	18.9856	98	58	14
169162	female	54.0384	50-54	20.4773	113	64	18.7	20.5592	102	55	19.7
152564	male	54.0384	50-54	26.079	120	75	18.3	25.0292	107	64	16
180672	female	54.0384	50-54	23.833	109	67	14.7		107	64	16
168169	female	54.0384	50-54				18.7		159	77	19
182099	female	54.0384	50-54	25.8475	129	79	18.3	25.0204	133	81	17
191114	male	54.0384	50-54	25.9216	147	75	14.3	24.4956	124	80	13
147519	female	54.0384	50-54	23.7259	149	79	18.3				20.7
152748	male	54.0411	50-54	24.9499	162	97	19	25.333	123	86	16
182594	female	54.0411	50-54	31.3798	135	84	17.7	31.3798	119	78	19.3
148378	female	54.0411	50-54	24.0234	108	58	15.3	21.4844	105	60	16
144958	male	54.0411	50-54	21.4506	135	75	16	20.3704	112	64	14.3
173313	female	54.0411	50-54	22.1828	109	60	11.7	22.8124	106	64	13.3
162592	male	54.0411	50-54	22.2753	120	63	14.7	23.5102	111	64	14
184965	female	54.0411	50-54	24.1327	112	67	15.3	24.3141	113	69	18.3
144012	female	54.0411	50-54	27.9155	129	80	13	27.5134	115	73	14.7
152631	male	54.0411	50-54	28.056	151	86	17	28.4301	141	83	15.7
182800	female	54.0411	50-54	25.7995	108	71	16.3	25.7995	116	79	18
182822	male	54.0411	50-54	25.6896	125	84	15.7	24.749	123	75	13
179067	female	54.0411	50-54	22.9421	135	57	13.7	23.2422	121	63	15.3
172638	female	54.0438	50-54				14.3	28.0957	121	71	17
182110	female	54.0438	50-54	25.711	108	84	16.7		145	78	15.7
166164	female	54.0438	50-54	21.5577	119	70	16	22.9951	123	71	16.3
182850	male	54.0438	50-54	26.9643	119	76	14.3	26.7855	117	73	12.7
182819	female	54.0438	50-54	23.1972	110	56	16.3		108	53	17
167043	male	54.0438	50-54	25.3046	135	72	15.7	25.7515	119	70	15.7
171339	male	54.0438	50-54	20.898	106	67	19.3	20.5714	99	60	16.3
187886	female	54.0438	50-54	22.5466	122	88	16	22.8881	106	69	13
119185	male	54.0438	50-54	25.2871	118	77	11.7	27.4218	114	74	13.3
138593	male	54.0438	50-54	21.5329	98	63	13.7	21.1827	105	67	12.7
180548	male	54.0438	50-54	28.2402	143	77	19.3	30.0712	141	84	18.3
145351	female	54.0466	50-54	23.5271	112	68	13.7	22.5867	99	63	12.3
177602	male	54.0466	50-54	21.5645	137	84	17	24.2367	136	89	17.3
143999	male	54.0466	50-54				15.7		133	81	16
196107	male	54.0493	50-54	25.5102	139	79	15	24.4473	122	85	12.3
178660	male	54.0521	50-54	25.2826	117	66	17.3	24.8264	124	68	16
179031	female	54.0521	50-54	22.5948	98	69	15.3	22.9578	99	63	12.7
121724	female	54.0521	50-54	27.7095	108	74	17.7	26.8726	112	71	19
114226	female	54.0521	50-54	18.5922	140	64	14.5	18.4676	119	54	15.3
176015	male	54.0548	50-54	28.6689	139	87	18	27.9155	119	68	18.7
160540	female	54.0575	50-54	21.7784	130	76	18.3	23.6275	136	88	18.7
144841	male	54.0685	50-54	24.3046	127	72	21	23.3401	129	74	20.7
154693	male	54.0712	50-54	27.1046	123	75	12	27.4302	133	78	13
119791	female	54.0795	50-54	24.3496	131	82	15.3	21.7119	115	70	16
178485	female	54.0877	50-54	23.7118	121	69	17	25.1834	124	72	14.7
136273	female	54.0904	50-54	26.1011	102	61	13.7	26.0584	113	63	16.3
136268	male	54.0932	50-54	24.7245	138	83	20.7	26.2429	124	74	19.7
162565	male	54.0932	50-54	27.4449	129	83	14.7	27.8132	113	74	15.7
156527	female	54.0959	50-54	21.0871	124	82	16.3	19.4097	133	76	19
179701	male	54.0986	50-54	22.3863	166	89	18.7	21.304			17.7
144856	male	54.1014	50-54	25.7819	136	74	20	26.7229	127	77	19
187500	female	54.1123	50-54	23.0871	119	69	13.3	23.4337	106	62	11.7
136994	male	54.1151	50-54				16				15
156720	male	54.1288	50-54	23.4944	137	80	12.7	23.9838	129	76	11.7
188491	male	54.1315	50-54	24.452	91	60	15	23.6296	90	53	12
144127	female	54.1342	50-54	28.3554	133	82	15.7	27.1736	137	79	20.7
164177	male	54.137	50-54	24.5617	133	80	15.3	23.8445	132	81	18.3
196472	female	54.137	50-54		122	73	19.3		123	80	18.7
177945	male	54.1397	50-54	28.8927	118	71	18.3	27.6817	116	71	18.3
180750	male	54.1479	50-54	23.255	135	84	13.3	23.4944	131	68	16.3
186816	male	54.1479	50-54	22.1839	134	74	17.3	22.1493	118	69	21
160867	female	54.1507	50-54	20.2105	113	63	12.7	20.2105	110	57	16.3
156178	male	54.1562	50-54	30.8571	139	89	17	30.1194	156	99	16
160676	male	54.1644	50-54	30.863	148	100	16	27.3909	138	90	17.3
139394	male	54.189	50-54	24.5829	127	82	17.5	25.0812	116	67	16
150090	male	54.189	50-54	26.079	125	75	12.3				12
144507	male	54.1918	50-54	18.8707	124	70	14.3	18.0721	105	71	16.7
187260	female	54.1918	50-54	24.4561	123	65	12	22.7694	137	76	10.7
184501	female	54.1973	50-54	22.9398	133	81	11.3	22.4444	138	82	10.3
168277	male	54.2	50-54	22.8223	139	88	14.3	23.3011	159	87	14
153557	female	54.2164	50-54	21.5045	135	87	14.5	19.3962	144	86	13.3
145253	male	54.2219	50-54	22.6331	128	72	15.5	22.4549	136	85	14.7
180945	female	54.2301	50-54	26.6389	103	60	18	27.3399	113	65	18
126089	male	54.2493	50-54	24.9202	136	85	14.7	25.4308	142	80	15.7
157743	female	54.2521	50-54	25.2712	130	80	15.7	24.8603	132	66	18
167072	female	54.2603	50-54	21.5448	117	68	11.3	21.0297	110	70	12
112540	male	54.263	50-54	26.0142	132	88	18.7	26.344	125	80	16.7
130642	male	54.2658	50-54	18.4804	126	73	12.7	18.7456	124	70	12
142935	male	54.2685	50-54	25.1953	126	76	17.7	24.7921	138	92	18
184725	female	54.274	50-54	21.6939	106	56	14.3	20.83	91	52	12.7
143144	male	54.2877	50-54	25.6327	118	76	16	26.2985	124	84	14.7
159453	female	54.2904	50-54	19.5184	99	55	14.3	19.4734	94	57	15
121082	male	54.3151	50-54	23.6244	105	67	14.7	23.771	110	77	18
179925	male	54.3288	50-54	23.2335	106	68	17.7	22.7444	113	73	18.3
187352	male	54.3397	50-54	24.684	138	83	14.7	24.6244	127	73	13.7
159463	male	54.3479	50-54	21.3401	117	73	16	21.1263	118	79	16
179406	male	54.3699	50-54	18.7787	112	54	14.3	18.992	103	64	14.3
164025	female	54.3726	50-54	22.2905	124	80	16.3		118	78	14.7
174029	female	54.4	50-54	21.0772	117	62	14.7	19.7599	121	76	17
176941	female	54.411	50-54	26.079	101	60	11.3	24.1672	111	77	14.3
181648	female	54.4192	50-54	27.968	111	67	13.7	27.968	139	85	14.3
166546	female	54.4192	50-54	26.6999	106	67	14.7	25.4963	103	60	12.7
186469	male	54.4274	50-54	23.426			15.3	23.0204	102	66	15.7
175628	female	54.4274	50-54	34.2966	113	69	15.3	33.9004	128	79	16
145978	male	54.4438	50-54	29.0638	149	97	13.5	29.0676	133	85	11.3
175741	female	54.4575	50-54	24.2439	103	63	14.7	23.833	103	65	15.3
179806	male	54.463	50-54	24.8047	126	69	12.7	24.6528	150	89	15.7
197270	female	54.4712	50-54	25.8166	132	80	18	24.9787	123	65	17.3
172296	male	54.4795	50-54	23.2541	118	83	16	22.9883	116	80	15.7
161841	female	54.4822	50-54	32.8781	142	82	19.3	33.0849	159	98	17.7
127414	female	54.4849	50-54	24.7409	118	63	13.7	25.6373	135	77	13.7
143250	male	54.5123	50-54	25.0812	122	78	15.7	24.8922	108	63	14.3
169131	male	54.5123	50-54	23.2335	139	80	19	24.1288	134	75	18
181651	female	54.5178	50-54	21.6413	126	63	14.3	23.4346	112	72	16.3
159804	male	54.5288	50-54	24.3096	113	74	15	23.1544	107	70	14.3
162712	male	54.5288	50-54	24.5935	109	66	13	24.5617	114	66	13.3
183884	male	54.5507	50-54	24.5446	88	62	16	24.9503	98	64	16.3
193129	male	54.5507	50-54				16	24.2764	124	73	15
165847	female	54.5562	50-54	23.1302	108	67	13	22.918			13.3
140702	female	54.5589	50-54	24.4563	112	64	13.7	24.4141	127	69	13.7
127892	female	54.5753	50-54	25.1545	106	62	15.5	24.7245	105	69	15.3
166870	female	54.5753	50-54	27.852	152	88	19.7	27.4348	146	83	19.3
171914	male	54.5808	50-54	25.8679	124	79	15.3		122	89	18.7
187353	female	54.589	50-54	25.7531	111	66	16.7	23.9025	92	61	15
193066	male	54.6274	50-54	26.2032	115	61	15.3		119	71	15.3
140713	male	54.6356	50-54	27.4302	108	65	19	28.3266	128	81	15.7
165519	female	54.6356	50-54	29.4467	113	60	16.3	28.8587	113	68	16.7
187256	male	54.6384	50-54	24.6097	130	79	16.3	25.0967	132	71	18.7
184825	male	54.6466	50-54	30.3871	118	77	15.7	30.9927	131	85	15
127993	male	54.6685	50-54	23.0861	128	73	17.3	24.0588	134	82	17.3
141806	male	54.674	50-54	25.2764	114	76	12	26.0375	116	80	11.3
185479	male	54.6877	50-54	21.0498	141	86	13.3	23.3887	152	83	12.3
159266	female	54.6959	50-54	21.156	130	64	13.7	19.9293	147	71	13.3
136335	female	54.7068	50-54	25.11	123	77	15.7	23.0112	112	70	13
115964	female	54.7096	50-54	24.4034	156	82	15.7	22.7694	130	77	14.7
172014	male	54.7205	50-54	27.4657	121	64	12	27.0954	113	65	13.7
167507	female	54.7288	50-54	21.2306	115	68	18.7	22.3133	127	78	16.7
168158	female	54.7315	50-54	23.3726	103	63	19.3	21.5556	97	55	18
165784	female	54.7425	50-54	20.1861			16.3	20.1861			16
156077	male	54.7452	50-54	30.8365	118	79	15	30.2861	138	82	13
175830	male	54.7452	50-54	27.8852	149	89	16.5		127	78	14.7
162609	female	54.7699	50-54	20.371	104	60	11.7	20.4998	110	57	13.7
176038	male	54.7753	50-54	29.7004	133	73	17	28.4035	114	71	13.3
142429	male	54.7808	50-54	22.4396	103	60	19	22.4784	109	66	18.7
161585	male	54.7863	50-54	20.0133	113	64	11.3	19.4674	128	65	15
173091	female	54.7863	50-54	20.8117	98	64	13	20.1873	94	66	11.7
130408	female	54.7863	50-54	20.4146	113	67	16.3	19.2277	111	69	15.3
149319	male	54.7918	50-54	22.8241	117	68	16.7	23.7812	121	62	15.7
123778	male	54.7918	50-54	28.5467	172	98	12.7	28.5467	150	96	14.7
176010	male	54.8082	50-54	23.9188	117	78	17.3	24.2622	111	76	16
176014	male	54.8082	50-54	29.3878	115	75	20.3	28.2449	116	72	18.7
176019	male	54.8082	50-54	23.044	114	58	16	22.5895	133	80	14.3
187014	male	54.8137	50-54	25.9472	138	93	16.5	25.7117	138	84	16
172417	male	54.8164	50-54	26.0496	110	57	16.3	25.5789	121	72	17.3
142540	male	54.8164	50-54	25.1359	125	67	15	24.2215	102	52	16.3
165732	female	54.8356	50-54	24.0886	118	74	19.7		125	85	18.7
157493	male	54.8521	50-54	27.2173	149	84	11.7	27.5802	158	90	11
157452	male	54.8521	50-54	23.044	133	79	17.3	24.7934	129	84	16.7
176227	female	54.8548	50-54	22.8624	109	69	12.3	22.1003	117	62	17
147662	female	54.8603	50-54		129	76	17	25.5845	142	79	16.7
174242	female	54.8685	50-54	20.5593	100	75	19	22.232	92	60	16
192077	female	54.8767	50-54	24.6156	113	70	16.3	24.136	112	72	13.7
176981	male	54.8849	50-54	18.4835	119	76	14.3	21.5896	119	78	14
173077	female	54.8877	50-54	22.0748	101	66	11.3	24.064	100	66	12.7
166944	female	54.8877	50-54	22.9803	140	63	17	22.7694	122	55	19
171806	female	54.8904	50-54	27.8866	114	70	14	26.5021	114	64	14.3
142977	male	54.8959	50-54	26.673	125	70	17	27.2173	124	72	17.7
136536	male	54.9014	50-54	27.5838	137	68	16	27.3677	126	64	16
183572	male	54.9014	50-54	22.5896	109	63	18	22.1843	112	56	16
171952	female	54.9014	50-54	19.7779	126	67	12.3	18.8707	120	66	11.3
197103	male	54.9068	50-54				12.7	22.5309	111	60	11.7
155969	male	54.9233	50-54		130	74	19.3		107	62	18
169525	female	54.926	50-54		97	52	14.3	20.7341	111	56	14.7
148080	female	54.9397	50-54	25.1486	94	53	10.7	21.9289	105	65	18
182935	female	54.9452	50-54	21.1927	112	72	16.3	21.7751	96	53	21
135180	male	54.9534	50-54	26.5196	141	87	13	25.0135	144	87	14.3
178334	male	54.9562	50-54	20.6758	94	57	13	20.6758	102	58	13.3
178321	female	54.9562	50-54	22.1718	93	54	15.7	22.5161	104	50	13
175073	male	54.9616	50-54	20.984	135	82	12.7	21.1454	149	99	13
146134	female	54.9644	50-54	24.6069	133	73	18.5	24.0385	120	63	17.7
141871	male	54.9671	50-54	21.7596	114	82	19.3	22.7036	118	76	18
154680	male	54.9699	50-54	25.8682	125	81	13.7	25.8403	106	73	13.7
183771	female	54.9699	50-54	27.5391	114	61	17	26.7578	110	69	19.3
188031	male	54.9726	50-54	23.6296	120	73	12.7	22.8875	106	66	14
125253	male	54.9781	50-54	27.5391	140	81	13.3	27.491	143	85	14.3
187589	female	54.9836	50-54	22.2034	95	55	14	20.7512	92	55	13.3
181719	male	54.989	50-54	26.6193	101	60	16.7		98	60	15.7
118802	female	54.9918	50-54	24.1912	169	88	15.3	23.2507	134	78	16
146049	male	54.9945	50-54	21.6433	119	69	17.3	21.4109	93	55	16.3
145557	male	55	55-59	22.9723	114	59	15	23.2072	130	76	13.3
180161	male	55	55-59				14.7	24	155	97	15.3
186400	male	55	55-59	28.1577	126	80	15	28.1577	131	75	15.3
147328	female	55.011	55-59	21.4705	120	56	13.7	22.0124	120	54	12.7
123630	male	55.011	55-59	26.1966	144	78	13	26.1966	137	81	14.3
145573	male	55.0137	55-59	23.6713	108	71	15.7	23.6713	107	65	14.3
160074	male	55.0164	55-59	23.2072	128	78	14.7	22.7583	118	56	15.7
156528	female	55.0192	55-59	25.815	135	77	18.3	24.3046	124	80	20
160044	female	55.0192	55-59	27.7755	158	88	14.3	28.4665	163	93	15.3
165484	female	55.0301	55-59	22.4609	107	69	16	21.5577	95	57	14.3
186398	male	55.0384	55-59	25.3843	123	71	17.7	24.3945	136	79	20.7
162236	female	55.0384	55-59	29.5525	137	75	18.3	30.1769	141	79	20.3
136221	male	55.0411	55-59	26.1752	137	78	13	26.8737	132	83	13.7
154563	male	55.0411	55-59	24.2215	111	68	14.7	25.2595	116	72	13.7
167624	male	55.0411	55-59	26.7229	134	79	18.3	26.3465	150	66	18.7
170484	female	55.0411	55-59	23.4019	100	48	14.3	25.4375	87	52	16
171125	male	55.0411	55-59	28.6598	146	97	12	29.2132	140	90	12.3
171923	female	55.0411	55-59	25.6312	101	56	15.3	21.6448	108	56	15.7
175486	female	55.0411	55-59	19.5325	96	56	12	17.4472	111	62	15
148933	male	55.0411	55-59	24.2424	133	85	14.7	23.567	116	71	14
143182	female	55.0411	55-59	25.9695	104	64	14	24.1806	130	73	16
180709	male	55.0411	55-59	22.8529	101	50	15.5	23.03	104	59	15
184792	male	55.0411	55-59	19.7707	118	80	12.3	19.1001	101	72	14
146612	female	55.0438	55-59	23.6095	112	71	10.7	23.4236	110	69	12.7
173218	male	55.0438	55-59	30.4498	114	71	17	32.3529	126	83	21
165388	female	55.0438	55-59	23.8343	136	66	13	24.8783	142	87	15
173217	female	55.0438	55-59	22.6718	103	63	11.3	22.6718	110	70	15
152629	male	55.0438	55-59	24.3911	146	80	16.3	26.0276	162	82	17
144477	female	55.0438	55-59	23.7118			13.7	23.0529	99	55	11
154670	male	55.0438	55-59				18.7				18.7
173765	male	55.0438	55-59				11.3	26.627	115	72	13.7
139894	male	55.0438	55-59	22.1222	113	70	16	21.8549	120	70	19
148193	female	55.0438	55-59	24.6548	133	75	15	24.2452	99	70	17
186302	female	55.0438	55-59	24.0234	106	62	16	23.0976	111	58	13.7
193064	male	55.0438	55-59	24.5675	125	77	16.3	25.2595	130	78	16.3
184011	female	55.0438	55-59	21.3382	112	67	12	20.0046	92	54	13
180533	female	55.0466	55-59	29.6173	134	78	12	31.9311	136	76	13
148192	female	55.0466	55-59	21.7784	149	80	13	20.1348	161	94	13.3
177537	male	55.0466	55-59	28.3604	138	91	20.3	27.6484	134	89	20
132442	female	55.0466	55-59	19.9755	100	54	16	19.5046	105	59	14.7
141403	female	55.0466	55-59	24.8833	122	76	14.3	25.1486	134	87	17.7
142446	male	55.0466	55-59		133	79	16.3		118	71	14
148190	female	55.0466	55-59	22.0604	128	78	14.3	22.3478	113	72	13.7
186602	male	55.0466	55-59	23.4221	115	75	18.7	24.1933	124	79	17.3
175763	female	55.0466	55-59		137	77	16.7	25.9701	144	80	16
174373	female	55.0466	55-59	23.5804	131	64	15.3	24.098	141	78	12.7
168143	male	55.0466	55-59	26.053	118	73	15.3	25.9986	113	72	14.3
156801	female	55.0466	55-59	21.5287	131	83	13.3	21.3226	131	85	14
196257	female	55.0466	55-59	31.194	150	82	18	30.5574	141	79	17
182159	male	55.0466	55-59	18.3817	102	61	14.3	18.3149	98	56	16.7
182845	male	55.0466	55-59	24.2439	100	58	17.7	25.4366	107	65	13.3
176531	male	55.0466	55-59				16.7				18.3
186599	male	55.0466	55-59	27.9277	124	65	14	28.2348	134	66	11.7
176545	male	55.0466	55-59	20.8307			18.3	22.7542	127	74	15
150147	female	55.0466	55-59	23.0469	99	54	14.3	23.6799	109	60	14.7
175761	female	55.0466	55-59	25.4754	135	78	17	24.9199	133	74	15.7
184314	male	55.0493	55-59	25.695	110	65	12.3	25.0383	107	64	14
112122	female	55.0493	55-59	21.1308	95	61	10	20.3428	102	61	13.7
156923	male	55.0493	55-59	23.7196	114	68	14.7	23.3025	121	68	15.3
154675	male	55.0493	55-59	26.3223	104	53	17	25.8679	112	54	14
171344	female	55.0493	55-59	23.1473	107	57	16.5	23.0976	103	60	13.3
179064	female	55.0493	55-59	22.1893	101	59	15.7	21.9076	115	62	14.7
143963	female	55.0521	55-59				13		110	52	16
178640	male	55.0521	55-59	32.4793	142	86	17	31.935	154	90	18.7
175228	female	55.0521	55-59	21.8577	105	64	15.3	20.3938	112	68	13.7
178645	male	55.0521	55-59		127	86	17.3	31.0204	137	85	15
179029	female	55.0548	55-59	25.4176	136	84	17	24.6156	136	75	18.7
162333	male	55.0548	55-59	26.6614	129	73	21	26.344	125	77	20.7
161240	female	55.0548	55-59	20.3182	107	59	13	19.3548	104	63	12.3
178657	male	55.0548	55-59	29.0093	131	79	17	29.5684	141	75	16.3
140132	female	55.0575	55-59	22.7985	104	53	14.3	22.6562	109	58	15.3
158859	female	55.0575	55-59	23.9188	133	75	15.3	23.533	123	76	18.3
169641	male	55.0603	55-59	28.7154	108	68	16.5	27.6817	130	76	15
104118	female	55.063	55-59	25.434	97	60	11.7	24.4975	103	67	15.7
107964	female	55.0685	55-59	24.8783	103	60	16.5	24.8783	120	76	12
166307	female	55.0712	55-59	24.6355	96	61	13.7		110	80	13.3
179436	male	55.0877	55-59	26.4033	117	73	14	26.5498	99	60	15.7
173460	male	55.0904	55-59	24.11	127	74	19.3	23.1525	131	75	19.3
158631	female	55.0986	55-59	26.3591	122	62	14.7	26.4024	130	76	14.3
180665	female	55.1014	55-59	22.0703	105	65	15.7	23.0469	114	62	16
158788	female	55.1123	55-59	19.6077	107	67	16.3	19.8397	129	69	15.7
123776	male	55.1205	55-59	27.9296	150	79	20		141	71	16.3
184995	male	55.1233	55-59	21.0292	113	69	15	20.3163	111	65	12.7
196465	female	55.1288	55-59	21.4536	111	64	19.7	22.2063	117	70	16.7
180626	female	55.1397	55-59	24.1544	121	66	14	23.771	131	78	13
149178	male	55.1397	55-59	23.8425	102	64	17.3	23.7741	103	63	13.7
144029	female	55.1452	55-59				11.3				13.3
142739	male	55.1534	55-59	31.0512	137	78	15.3	31.4276	122	73	14.7
187020	female	55.1644	55-59	17.7375	105	60	16	18.4592	90	54	15.3
187499	male	55.1753	55-59	26.3545	167	90	16	26.5731	119	74	14.3
190708	male	55.1836	55-59	32.2376	120	68	18.3	32.2376	145	10	18
158501	female	55.189	55-59	23.8236	146	86	17	22.7694	134	75	18.3
134952	female	55.1973	55-59	26.5914	111	63	16	25.3046	118	67	16.3
158636	female	55.2	55-59	25.7995	128	75	15.5	25.7531	146	73	15.3
180664	female	55.2	55-59		112	70	16.3		106	67	16.7
150110	male	55.211	55-59	21.9553	110	72	13.7	23.5485	100	72	13
187992	male	55.2137	55-59	27.2509	128	77	12	28.3166	138	83	14.3
161531	male	55.2192	55-59	26.0449	108	61	16.3	25.7089	112	63	16
183484	female	55.2274	55-59	23.6832	117	73	13	23.4224	102	64	13.7
162707	male	55.2301	55-59	29.5726	147	77	19.7	28.4773	128	73	19.7
143238	female	55.2356	55-59	26.5839	93	60	18.3	27.5134	125	77	16.3
116287	female	55.2438	55-59	20.8117	112	70	14	19.8509	128	66	15.3
185122	male	55.2438	55-59	25.0865	131	83	17.3	25.0068	112	77	15.7
165438	female	55.2438	55-59	21.1457	128	59	15.3	20.6612	100	70	15.3
146031	male	55.2466	55-59	21.3856	119	77	14.3	22.1443	136	82	15
145893	male	55.263	55-59	20.635	110	71	15.7	21.4536	111	91	15
156500	female	55.2658	55-59				20		109	73	17.3
112625	male	55.2658	55-59	21.6343	125	75	14.3	22.7204	130	88	15.3
171140	female	55.2658	55-59	24.0615	125	84	17.5	25.3333	139	84	15.3
163123	female	55.2658	55-59	26.1042	114	64	11	26.8876	100	60	12.3
112626	male	55.2658	55-59	23.2377			14	23.2377			10.7
112548	male	55.2658	55-59	21.7541	97	52	19.7				19.7
145082	female	55.2658	55-59	23.7259	130	71	16.7	25.1953	139	66	13.7
142516	female	55.2822	55-59				17	20.8209	120	62	15.7
164445	female	55.2849	55-59	24.2452	124	79	10.3	24.4561	127	82	12.7
179703	male	55.2904	55-59	24.4785	168	87	19.5	24.3339	153	86	16.7
176678	female	55.2932	55-59	24.6069	105	59	12	26.1427	117	59	12
122508	male	55.3041	55-59	25.2691	117	69	14	25.462	142	76	14.3
168368	female	55.3151	55-59	21.4309	122	78	15	20.7609	104	66	16.3
183577	female	55.3288	55-59	20.8984	102	58	16	19.1406	123	58	17.3
145560	male	55.3425	55-59	26.3545	118	80	14.3	26.0417	109	69	13.3
159287	female	55.3452	55-59	27.8156	134	83	15.7	27.993	126	85	15.3
168173	female	55.3452	55-59	19.6763	119	63	19.5	19.9293	119	70	19
185800	male	55.3616	55-59	27.8159	128	79	19.7	28.0064	123	74	15.7
172951	male	55.3644	55-59	22.6474	122	77	15.7	21.8023	130	67	17
132685	female	55.3781	55-59	30.6737	130	75	16	32.0204	118	67	15
142433	male	55.389	55-59	25.8645	93	59	15.3	25.333	109	65	14
174018	male	55.3973	55-59	25.1829	167	78	15.7	25.2788	167	83	18
173103	female	55.4	55-59	22.3948	113	69	14.5	22.4561	136	77	14
145701	female	55.4082	55-59	25.8448	136	83	16.3	25.5845	113	72	15.3
181751	male	55.4192	55-59	28.2138	134	74	19	28.2075	109	60	17.7
158131	male	55.4301	55-59	29.994	157	88	15	27.1178	135	74	13.7
137777	male	55.4493	55-59	24.3865	117	79	15	23.4339	120	76	14
137283	male	55.4685	55-59	26.213	126	72	15.3	26.7299	138	73	16.3
186198	male	55.4822	55-59	27.1208	144	90	12	26.5597	148	89	11.7
185478	male	55.5014	55-59	24.1327	137	88	18.7	24.3531	135	85	16.7
158348	male	55.5041	55-59	26.9751	103	71	15	27.5086	121	77	17.3
170627	female	55.5069	55-59	26.7759	118	70	17.7	25.0657	133	69	17.7
143953	male	55.5096	55-59	26.4693	119	74	17.7	26.8544	114	68	16
166374	female	55.5315	55-59	26.4679	127	71	12.7	24.5075	127	72	16.7
181335	male	55.5644	55-59	20.1733	135	82	17	19.7777	104	63	16.3
145163	male	55.5644	55-59	25.1291	102	61	14.3	25.7117	106	63	17
180966	male	55.5808	55-59	21.048	124	74	19.3	22.4996	135	77	19
172038	male	55.5863	55-59	24.4898	113	62	13	24.9587	114	67	17.3
186502	male	55.5918	55-59	22.4448	129	67	15	21.4337	120	69	13.7
178032	male	55.6027	55-59	27.3797	116	72	18.7	28.1767	122	76	15
177765	male	55.6055	55-59	23.8357	139	88	15	25.5937	130	76	14.7
181017	male	55.6055	55-59	26.3726	134	65	18	25.3444	136	73	18.3
173436	female	55.6301	55-59		111	47	14.3	28.8246	116	60	19.7
187325	male	55.6356	55-59	20.7612	124	83	17	22.7983	129	78	18.7
147952	male	55.6466	55-59	29.0659	139	83	15	28.2335	124	74	14.3
166051	female	55.6493	55-59	21.6797	127	87	14.7	21.1621	107	77	14.3
161468	female	55.6575	55-59	29.6267	146	85	19	27.6304	156	87	16.3
135127	male	55.6603	55-59	29.8446	139	84	16.3	28.7274	109	69	15.7
158782	female	55.6712	55-59	22.2034	111	65	14	21.9839	118	76	12.3
158567	female	55.6767	55-59	24.0882	160	93	13.3	25.4055	125	68	11
183453	female	55.6849	55-59	28.4203	143	57	13.7	28.1959	124	55	10.7
192987	male	55.6877	55-59		133	75	13.7	26.8876	111	65	13.7
166769	female	55.6931	55-59	25.052	114	78	18	24.9395	127	78	17.3
172914	female	55.6959	55-59	23.573	109	67	16	22.4766	107	65	16.7
107242	female	55.7205	55-59	25.4767	142	85	18.3	24.8603	140	88	19
127186	female	55.7205	55-59	21.9645	120	77	18.3	20.3856	110	68	15.7
175582	female	55.7205	55-59	21.4996	104	58	15.3	21.156	92	60	16.3
175991	female	55.7425	55-59		133	71	18.7	24.2222	123	70	18.7
150169	female	55.7452	55-59	23.3881	113	71	17.3	22.9421	106	65	12.7
145306	male	55.7479	55-59	25.6874	153	88	20.3	25.6373	155	88	15
145891	male	55.7534	55-59		111	63	15	24.8136	129	68	14
175474	male	55.7534	55-59	27.621	130	83	18	28.3782	138	92	18.7
150575	male	55.7644	55-59	28.5654	147	88	16.7	29.2376	142	69	14.7
173207	male	55.7726	55-59	23.044	136	86	16.7	25.2347	145	78	18.3
163664	male	55.7726	55-59	25.9516	115	70	11.3	25.0865	117	77	12.3
143218	male	55.7753	55-59	28.3718	130	80	14.7	26.9972	143	80	11.7
168984	female	55.7836	55-59	23.5355	138	83	13.7	24.7221	138	87	16
186941	male	55.789	55-59	31.0455	133	76	15.5	31.6158	117	79	16.7
182411	female	55.8055	55-59	26.0953			17	25.9319	147	65	17.3
111945	female	55.811	55-59	32.2423	165	79	14	32.6172	148	94	16.3
173426	male	55.8192	55-59	24.9587	123	75	15.7	25.3061	124	71	15.3
182203	female	55.8192	55-59	23.3091	123	63	16.7	23.9865	123	62	18.3
170049	female	55.8247	55-59	23.5304	121	71	14	23.2727	100	63	16.7
167861	female	55.8274	55-59	26.2719	147	83	16	26.0145	157	76	18
144008	female	55.8301	55-59	24.9264	152	90	15	24.4561	122	75	14.3
140710	female	55.8301	55-59	23.2899	123	61	13.7	22.429	109	59	12.7
169984	male	55.8329	55-59	23.9838	142	85	14.7	24.2701	140	86	13.3
128128	male	55.8356	55-59	24.794	126	85	19	24.8445	127	82	18.3
173810	female	55.8384	55-59	23.6272	97	58	14.7	23.0861	102	61	14.7
183522	female	55.8384	55-59	21.2279	94	59	15	19.607	94	55	19.3
189210	male	55.8438	55-59				17	29.7076	131	70	18
155213	male	55.8438	55-59	24.237	137	80	13.3	24.0238	128	77	11.7
167751	male	55.8466	55-59	27.586	125	83	11.3	28.9017	126	82	12.7
188615	male	55.8493	55-59	22.9481	123	81	12	23.1274	121	72	12.7
173845	male	55.8521	55-59	23.6328	109	69	14.7	24.6094	107	57	15
165495	female	55.8685	55-59	23.5485	126	69	16.3	21.2295	119	73	15.3
137011	male	55.8685	55-59	21.8871	110	61	16	18.9802	100	64	13.3
147928	female	55.8712	55-59	20.2435	119	80	14.5	20.1733	138	84	12
147915	male	55.8795	55-59	25.8409	111	73	18	26.396	132	72	17.3
140127	female	55.8932	55-59	28.6218	136	85	15	28.9694	119	73	13.3
182307	male	55.9014	55-59	25.4868	129	89	16.7	25.9592	124	79	14
139750	male	55.9041	55-59	26.8726	129	73	17	25.8946	149	83	16.7
167858	female	55.9068	55-59	27.2173	147	88	20	27.2344	127	81	19.7
120553	female	55.9151	55-59	28.8587	143	84	14	26.6747	130	82	13
165546	female	55.9178	55-59	24.2945	92	51	19		90	44	16.7
148550	male	55.9205	55-59	28.213	123	62	12.7	28.793	149	80	16.7
155970	male	55.9233	55-59		155	98	13.5		144	95	12.5
170343	male	55.926	55-59	25.0657	122	68	16.7	26.1674	127	76	17.7
140933	male	55.9288	55-59	25.5605	148	93	18.3	25.6896	146	91	16
176117	male	55.9315	55-59		136	68	15	26.1066	144	79	14.7
152721	male	55.9342	55-59	30.6701	131	74	16		134	82	19
127825	female	55.9397	55-59	29.4758	158	89	16.7	29.1388	149	85	19.3
168403	male	55.9479	55-59	22.9591	116	65	13.3	23.5793	133	74	14
166622	female	55.9534	55-59	26.2626	130	71	15.3	24.9443	125	77	17.3
143085	male	55.9562	55-59	26.2724	122	73	16	26.2724	130	78	16.3
152667	male	55.9562	55-59	23.3067	109	61	14.7	23.5883	107	65	14
173114	female	55.9589	55-59	25.3203	110	64	11.5	25.386	106	62	13.3
152768	male	55.9616	55-59	25.5984	133	73	13.7	27.1816	130	75	14.7
139093	male	55.9644	55-59	26.3958	135	76	16	25.7959	124	80	16.7
187728	male	55.9644	55-59	21.4692	128	83	15.3	22.3863	142	90	15.7
175869	female	55.9671	55-59	26.0543	130	72	16.7	22.3323	116	63	15
176951	male	55.9699	55-59	25.5036	93	61	14.7	25.5036	96	62	13.3
152665	male	55.9726	55-59	28.3166	134	75	14	27.968	132	80	14
176627	male	55.9726	55-59	23.533	148	86	17	23.0529	135	75	16.7
110019	female	55.9945	55-59	24.8763	137	62	15.3	24.539	120	66	14
143986	male	55.9973	55-59	23.7698	132	70	19.7	23.6272	134	75	20.7
150167	female	56	55-59	21.4249	99	62	16	21.7865	92	58	13.7
144866	male	56.0027	55-59	25.3843	136	81	15.3	25.1829	125	82	15
144538	male	56.0027	55-59	26.6299	136	89	16.7	25.9719	137	89	14.3
130660	female	56.0082	55-59	18.3951	104	68	15.3		120	83	12.3
181622	female	56.011	55-59	24.6294	136	67	18		124	65	17.3
150224	male	56.0329	55-59	23.084	110	63	16.3	22.8756	105	51	14
147332	female	56.0356	55-59	25.0386	138	60	15.3	22.5686	98	58	18.7
164161	female	56.0384	55-59	26.6595	129	77	16	26.6595	100	61	12.7
185870	male	56.0384	55-59	22.5451	133	90	16	21.9202	144	94	16
147151	male	56.0384	55-59	27.4133	152	92	20	25.8478	123	69	16.7
172078	female	56.0411	55-59	23.5304	108	61	14	23.1247	104	59	17.3
160781	female	56.0411	55-59				17.7		141	78	15.7
169611	female	56.0411	55-59	29.9688	89	44	17	31.4349	107	63	13
182103	female	56.0411	55-59	33.1126	118	61	15	31.7778	122	57	14.3
152714	male	56.0411	55-59	28.2449	150	97	15	27.4506	160	89	13.3
160826	female	56.0411	55-59	21.271	141	88	16.3		145	87	13.7
156088	male	56.0411	55-59		135	85	13.7	26.8633	144	79	12.3
151587	female	56.0411	55-59	18.75	114	60	15	17.7734	101	52	11.3
175128	male	56.0411	55-59	25.0068	115	65	15.7	26.0417	124	81	15
173898	female	56.0411	55-59	21.8522	103	53	18.3	20.8117	108	60	18
180710	male	56.0411	55-59	25.1953	119	77	11	24.389	117	79	14
182045	male	56.0411	55-59	26.41	121	88	14	25.1024	128	68	13
116289	female	56.0411	55-59	23.0112	104	68	17.7	22.4561	101	61	18.7
147518	female	56.0411	55-59	23.4768	110	70	14.3	23.1247	109	67	14.3
156493	female	56.0411	55-59	21.8314	126	78	14.3	19.9546	129	78	14
145171	male	56.0411	55-59	25.2691	136	72	16.3	25.462	138	82	16.7
174618	female	56.0438	55-59	23.6714	118	73	18.3	22.8269	125	80	15.3
179070	female	56.0438	55-59	21.0916	125	65	18.7	19.9293	124	65	18.3
170924	female	56.0438	55-59	23.3401	102	70	15.3	22.7615	109	71	14.7
174320	female	56.0438	55-59	18.3933	110	67	17	18.902	108	64	15.3
188231	female	56.0438	55-59	28.3874	112	71	14	27.712	122	86	15
164967	female	56.0438	55-59	23.6244	128	69	11.7	22.8624	112	62	12.7
161260	male	56.0438	55-59	29.551	102	60	17	30.1946	113	66	18
179069	female	56.0438	55-59	26.3133	117	58	15.3	26.0584	108	61	17
150776	female	56.0438	55-59	20.9321	137	71	15.5	21.2846	105	75	16.3
179071	female	56.0438	55-59	21.5671	112	60	11.7	20.6988	116	56	14
180558	male	56.0438	55-59	24.5243	149	77	18.3	23.9627	131	68	15.7
156081	male	56.0438	55-59	24.0484	128	77	15.3	23.7024	134	79	14.7
172850	female	56.0438	55-59	20.2291	100	59	18	21.6311	104	54	18
176137	male	56.0438	55-59	25.2826	113	72	15.7	25.1291	134	81	15
145981	female	56.0438	55-59	22.0604	124	62	15.7	20.872	114	66	14.3
123972	female	56.0438	55-59	23.1009	111	50	17.3	24.1933	113	56	16.3
188596	male	56.0438	55-59				13.3				10.7
171068	female	56.0466	55-59	19.5556	128	70	16	17.4391	126	70	13.3
170098	female	56.0466	55-59	22.2924	120	63	17.7	22.1319	115	61	12.3
148191	female	56.0466	55-59	18.7456	97	52	13.3	18.704	103	56	15.3
196101	male	56.0466	55-59	26.549	130	68	13	26.5346	130	86	13.3
138677	female	56.0466	55-59	22.3432	102	52	13	24.0473	109	62	12.3
181720	male	56.0466	55-59	23.7356	107	67	14.7	24.2516	116	75	16.3
164844	male	56.0466	55-59	32.6795	134	86	16.3	32.7181	137	78	16.3
174022	male	56.0466	55-59	25.5036	127	66	16.7	25.8115	124	81	16.7
180507	male	56.0466	55-59	23.255	114	67	13	23.939	116	70	12.7
162598	male	56.0466	55-59	23.1834	120	73	18.3	22.571	110	70	19.7
177570	female	56.0493	55-59	20.4401	136	74	13.7	20.5078	122	65	16
171946	male	56.0493	55-59	19.0475	98	50	14	19.7133	98	52	17
168062	female	56.0493	55-59	21.7687	109	56	13.3	24.2813	116	57	16.3
174378	female	56.0493	55-59	22.5325	114	62	11.7		117	60	13
174693	female	56.0493	55-59	25.815	145	84	14		133	79	15.3
149157	male	56.0493	55-59	26.6518	132	73	18.7	25.4987	137	66	17
169285	female	56.0493	55-59	20.082	132	71	14	20.082	132	72	16.7
177608	male	56.0493	55-59	23.768	121	76	16	22.1403	122	74	14.7
160054	female	56.0548	55-59		159	90	16.7		144	68	17.7
178641	male	56.0548	55-59	28.9008	118	79	21	29.5768	136	94	17.7
132443	female	56.0575	55-59	21.7784	139	82	12.7	20.7512	117	73	14.7
135887	male	56.0575	55-59	21.5105	151	94	18	21.7994	139	81	19.7
186408	female	56.0658	55-59	27.2633	138	73	11.3	27.6795	120	69	15
132641	male	56.0712	55-59	23.486	120	68	20.7	23.6272	114	59	19.7
195454	male	56.074	55-59	23.9076	137	81	15	23.1834	126	79	17
150179	female	56.0767	55-59	24.0385	106	66	17	25.8475	110	71	18
184767	female	56.0795	55-59	20.3007	107	69	17.7	19.5799	111	69	17.3
196474	female	56.0822	55-59	26.3545	112	66	13	26.3326	121	68	13
168510	female	56.0849	55-59	23.0469	116	59	16.3	22.3757	105	75	16
173230	male	56.1041	55-59	29.0419	145	88	20	29.539	142	85	20
125438	female	56.1123	55-59	22.7444	130	70	15.7	23.2335	131	75	14
149592	female	56.1178	55-59	25.0361	133	80	15.3	25.1177	138	67	15.3
163072	female	56.1233	55-59	20.7031	105	74	13.7	19.5312	99	60	12.3
189010	male	56.1315	55-59	26.5731	137	82	20	26.7679	142	89	19.7
156461	male	56.1507	55-59	27.7698	129	78	15.5	28.5705	130	76	15
165545	female	56.1644	55-59	22.3948	114	62	14	22.2519	113	62	13.7
165731	female	56.1699	55-59	28.2828	129	92	14.3	28.455	125	85	13
150185	male	56.1753	55-59	22.0581	130	72	16	22.4082	133	73	13.3
159991	male	56.1808	55-59	27.9297	133	86	16.7	28.5323	136	87	12.3
140126	female	56.1808	55-59	28.3266	134	75	17.7	27.6361	135	79	18.7
128911	male	56.189	55-59	25.2174	130	71	13.3	24.4646	123	70	12.7
140147	male	56.2027	55-59	27.852	125	83	16.7	28.9704	137	90	16.7
144009	female	56.2219	55-59	28.6412	109	63	14	28.8044	106	63	12.3
159925	female	56.2438	55-59	22.3948	143	82	15.3	21.573	141	74	18.7
142414	male	56.263	55-59	24.8687	125	72	13	24.224	130	77	10
112623	male	56.263	55-59				15	26.8382	135	80	13.7
165228	female	56.2685	55-59	26.3349	107	61	13.3	25.4767	112	71	15.3
187556	male	56.2822	55-59	25.4308	106	67	15	25.2788	114	74	13
176954	male	56.2877	55-59	25.9516	121	82	15	25.3069	131	75	13.7
184206	male	56.2932	55-59	25.8946	117	67	13.3	23.3887	112	71	20.3
149321	male	56.2986	55-59	25.0865	141	70	19.7	23.597	111	70	19
150178	female	56.3096	55-59	26.8633	103	55	14.7	28.3718	110	67	14.7
185468	male	56.3342	55-59	17.7959	107	82	13.7	17.4694	124	85	12
151508	female	56.337	55-59	26.8116	139	88	15	26.1427	121	72	17.7
180209	female	56.337	55-59	26.1674	133	84	12.7	25.5984	130	88	12.3
169802	male	56.3452	55-59	24.0055	118	82	12.7	24.7249			11.7
178411	male	56.3507	55-59	24.8445	143	84	19	23.7996	127	81	18.7
145574	male	56.3616	55-59	21.6433	107	64	13	21.2585	107	64	13.7
178435	male	56.3671	55-59	27.6795	145	94	17.7	24.7221	142	88	20.7
158633	female	56.3836	55-59	27.7367	137	82	15	28.7846	136	87	15
184210	male	56.3836	55-59	21.9899	104	56	12.7	22.429	112	68	16.3
183998	male	56.3945	55-59	22.46	116	67	14	22.3315	113	68	14.3
188046	female	56.3945	55-59	21.9839	96	69	14.3	22.1893	111	82	11.7
181276	male	56.3973	55-59	26.8851	109	64	13.7	25.7276	97	56	15.3
168699	female	56.3973	55-59	22.8269	121	59	18.7	22.9002	133	58	16
174015	male	56.3973	55-59	25.2048	141	83	14.3	25.7276	118	62	14.7
166682	male	56.4	55-59	21.1927	124	59	16.7	21.6418	129	77	14.7
142296	female	56.4082	55-59	31.8339	108	67	16.7		147	81	14.3
167497	female	56.4247	55-59	28.035	141	79	16.7	28.918	133	77	17
187088	female	56.4274	55-59	26.4046	108	70	15.3	27.2667	106	62	17.7
167932	male	56.4301	55-59	21.6939	113	65	17.3	22.4561	115	65	20
144864	male	56.4329	55-59	29.2359	121	74	16.3	29.7265	124	73	16.7
172476	male	56.4548	55-59	27.6095	157	87	17.7	26.3545	142	82	18
161648	male	56.4904	55-59	20.0137	104	57	11.7	20.1956	122	74	14
173104	female	56.4986	55-59	22.9218	110	61	17	21.7047	99	50	12
165727	female	56.4986	55-59	24.2764	119	71	16.7	23.7118	110	75	15.3
128044	male	56.5041	55-59	24.9586	118	77	13.5	23.5691	110	63	11.7
165494	female	56.5069	55-59	25.8065	135	73	18.7	26.6389	140	70	16.3
164442	female	56.5123	55-59	29.1495	122	55	15.3	29.8985	121	52	16
166099	female	56.5342	55-59	24.6355	118	67	12.3	23.7332	120	62	16.7
164110	female	56.5342	55-59	27.8742	102	63	11.7	27.4884	95	48	13
145357	female	56.5425	55-59	24.3865	132	56	11	25.1834	125	60	16.3
130859	male	56.5589	55-59	25.3139	145	83	17.3	23.8751	137	79	14.7
142033	male	56.5589	55-59	25.3843	138	82	12	25.7344	132	74	12
187508	male	56.5671	55-59	23.5793	132	68	17	24.1544	124	67	16.3
187606	male	56.5699	55-59	26.9557	111	71	17	27.1208	124	73	16.3
181061	male	56.5863	55-59	20.976	138	86	18.7	19.6593	125	69	15
171883	male	56.5863	55-59		98	63	15.7		95	62	18.3
180393	male	56.5973	55-59	27.8132	157	90	15.7	28.1675	138	78	14.3
172915	female	56.6082	55-59	23.7843	112	60	11.7	23.5304	100	59	15
178447	female	56.611	55-59	21.9839	132	67	17.7	21.7784	134	70	20
167355	male	56.6219	55-59	24.0055	149	78	13.7	24.5378	158	97	15.7
189399	male	56.6274	55-59	29.4935	127	68	18	28.4035	122	60	14.3
173115	female	56.6301	55-59	20.9566	104	54	10.5	21.3675	112	51	11.7
115658	female	56.6466	55-59		144	82	13.3				13.3
186777	female	56.6493	55-59	21.164	117	58	14	21.1621	114	63	15.7
164469	male	56.6685	55-59	30.0712	128	76	17.3	30.2457	125	63	15
127196	female	56.6685	55-59	23.1594	133	76	16	22.4766	126	65	17.7
113071	female	56.6712	55-59	19.735	120	66	12	20.3716	116	72	12.3
176826	male	56.6767	55-59	23.6925	118	68	17	23.084	114	66	17
185470	male	56.6822	55-59	26.4706	137	85	15.7	25.3069	120	70	14.3
183272	female	56.7014	55-59				15.7	21.0828	134	77	14.3
187450	male	56.7041	55-59	22.7583	138	77	12.7	21.3578	131	76	13
187688	female	56.7068	55-59	23.74	137	73	16.3	21.58	127	63	16.7
190324	male	56.7068	55-59	24.2031	116	63	15.7	23.6652	96	57	13.3
169513	female	56.7123	55-59	21.6206	123	79	19.3	21.4996	137	75	21
150163	female	56.7151	55-59	30.7957	130	78	15	26.4792	109	59	11.3
180253	female	56.7151	55-59	26.5643	119	63	19.3	27.1968	125	70	18.3
150182	female	56.7178	55-59				19.7	26.9127	131	77	18.7
143249	male	56.726	55-59	26.1049	137	95	11	26.6436	137	87	12
167198	male	56.7288	55-59		135	88	15	30.9179	125	72	15
159999	female	56.7288	55-59	22.4444	117	65	16.5	21.9237	112	65	13.7
185462	male	56.7315	55-59	21.6433	126	73	14	21.2295	110	56	13.7
136320	male	56.7425	55-59	25.1829	138	75	15.7	24.4473	125	58	16
153587	male	56.7452	55-59	20.0184	124	81	18.7	20.1956	104	65	16.3
182314	male	56.7479	55-59	33.0578	114	73	14	32.5069	108	74	15
179641	male	56.7534	55-59	24.237	128	80	17.3	22.8113	130	81	17.7
184809	female	56.7534	55-59	23.4221	97	61	16.3	22.8057	113	68	15.7
187637	female	56.7534	55-59	21.2312	132	66	16	21.7784	147	83	18.3
167514	female	56.7562	55-59	26.6193	128	77	13.3	26.5625	137	73	14
161055	female	56.7562	55-59	28.1476	122	73	18.3	29.1363	124	72	17.7
151086	male	56.7589	55-59	27.5195			14.5				16.3
156685	male	56.7699	55-59	25.8586	130	76	14.7		115	80	16
187615	female	56.7726	55-59	21.8929	107	66	19	21.3599	116	59	18
142281	male	56.7753	55-59	25.3728	114	72	15	24.4646	111	68	12.7
158110	male	56.7808	55-59				15.7				16
186182	male	56.7945	55-59	22.4352	141	86	17	23.095	140	81	16.7
185941	female	56.7973	55-59	19.5515	119	72	12.5	20.2291	115	58	13.3
176089	female	56.8055	55-59	20.6946	114	70	13.7	20.202	121	78	15.3
180226	female	56.8055	55-59	22.1446	116	61	14.5	21.5665	124	58	15
106069	male	56.8137	55-59	26.3702	135	89	17	27.1816	143	81	15
103934	male	56.8219	55-59	25.5206	132	87	13	24.5829	129	75	11.7
119214	female	56.8301	55-59	24.4444	101	67	16	24.8889	99	58	15
131836	male	56.8356	55-59	24.7409	135	86	17	22.5451	125	81	16.7
156117	female	56.8384	55-59	25.0401	147	89	18	24.8777	143	85	14.7
170297	female	56.8438	55-59	27.8488	138	80	16.7	28.2677	125	68	18
128034	female	56.8712	55-59	25.7224	124	76	18	24.0385	117	76	14.7
140941	male	56.874	55-59	23.9188	137	83	13	23.874	134	84	12
187410	female	56.8877	55-59	23.7253	139	77	12	24.5095	123	63	14
150180	female	56.9342	55-59	35.3386	135	62	16.3	36.0042	115	67	18.7
184207	male	56.937	55-59	27.0884	146	98	19.3	26.7503	152	91	18
129266	male	56.937	55-59	19.6511	100	64	10.7	20.3223	124	80	11
181645	female	56.9452	55-59	20.1873	98	55	15.7	20.5276	101	64	15.3
169518	female	56.9534	55-59	20.7198	105	58	18.3	21.2526	107	53	17.7
167496	female	56.9562	55-59	19.8817	160	81	20	19.433	116	78	17
166225	male	56.9753	55-59	23.9185	145	93	14.3	24.3646	150	90	14
147473	male	56.9781	55-59	22.2656	135	84	15.3	22.2656	147	85	14.3
189666	female	56.9808	55-59	20.8933	118	67	17	20.4876	104	64	15
181388	male	56.989	55-59	25.9281	120	78	16.3	24.8163	116	74	15.7
144431	female	56.9945	55-59	22.2222	133	65	18.3	21.7778	118	69	19.3
174348	female	56.9973	55-59	23.8087	104	68	17	24.4473	100	60	16
169630	female	56.9973	55-59	24.4975	112	65	10.7	25.3141	109	64	11.3
163791	male	57.0082	55-59	26.114	121	77	12.7	25.821	112	67	13.7
154572	female	57.011	55-59	24.0344	164	95	14.3	23.8236	159	91	14
138748	male	57.0137	55-59		104	59	11.7		98	65	14
131602	female	57.0137	55-59	18.902	95	53	14.3	18.0802	94	50	11.7
160050	female	57.0164	55-59	31.051	157	78	11.7	32.2266	149	86	14.3
128852	female	57.0192	55-59	23.9	107	65	16.7	23.0529	102	61	16
164483	female	57.0274	55-59	24.539	99	55	14.3	23.9136	109	53	15.3
145575	male	57.0329	55-59	27.4756	154	98	15	27.3275	120	80	13.3
156495	female	57.0356	55-59	25.1953	135	73	16	25.3155	122	64	14.3
164153	male	57.0384	55-59	24.7717	101	67	18.7		91	56	18.3
159322	female	57.0384	55-59	20.8117	111	62	11	21.5045	100	58	10.7
173851	female	57.0384	55-59	23.0112	101	57	16	23.3424	115	70	16.7
159725	female	57.0411	55-59	22.4467	113	66	18.7	22.0711	113	64	16.3
169972	male	57.0411	55-59	32.872	130	80	12	33.9881	170	98	14
133098	male	57.0411	55-59	21.358	138	93	15.7	22.7732	158	92	15
142451	female	57.0411	55-59	21.9098	134	79	13.3	22.8124	116	65	16.3
167164	male	57.0411	55-59	21.8851	124	57	12.3	22.7204	92	60	12.3
156494	female	57.0411	55-59	26.2121	117	73	15.5	27.8159	108	61	12.7
154684	male	57.0411	55-59	25.3391	152	98	12.3	25.3391	153	97	15.7
159706	male	57.0438	55-59	22.1493	101	56	11	22.2753	108	67	13.7
175230	female	57.0438	55-59	21.4354	131	82	14.3	23.6275	140	78	15.3
185553	male	57.0438	55-59	33.218	151	92	20	33.564	152	90	14.3
172627	male	57.0438	55-59	23.6509	115	66	17.7	24.7676	122	65	17
175756	male	57.0438	55-59	24.4563	119	67	16.3	23.6799	125	81	16.7
149591	male	57.0438	55-59	26.1966	136	96	11.7	26.8596	136	89	13.7
166434	female	57.0438	55-59	18.6739	141	68	14.3	19.0614	140	66	16
181507	male	57.0438	55-59	21.6797	114	65	15	23.2422	119	74	14.7
175753	male	57.0438	55-59	25.8166	126	75	16.3	25.6874	124	70	17
186669	male	57.0466	55-59	30.222	116	76	16	30.7058	126	84	15.3
180501	male	57.0466	55-59	26.5339	135	79	15.7	27.6304	143	78	13.7
174379	female	57.0466	55-59	20.9135	97	59	11.5	20.2222	104	72	12.3
182525	female	57.0493	55-59	17.8506	95	44	19	18.1406	116	55	19.3
172635	female	57.0493	55-59	20.3402	123	67	15.7	20.1348	118	64	15.3
179924	male	57.0493	55-59	29.9301	127	80	16.3	30.6748	121	80	17
171342	female	57.0493	55-59	26.7578	123	72	14	25.7812	126	69	14.3
182523	female	57.0493	55-59	21.1621	107	56	16.3	19.0238	100	55	16
182528	female	57.0493	55-59	21.9076	114	66	13.3	22.9218	95	57	14.7
167305	female	57.0521	55-59	20.7609	94	51	16.3	21.5671	111	63	17.3
162220	male	57.0548	55-59		143	76	11.7	20.4783	129	75	12.3
168015	female	57.0548	55-59	21.3599	123	70	13.7	19.4574	105	58	16
163785	female	57.0603	55-59	22.0317	130	82	16.7	23.2727	135	75	15
185942	female	57.0603	55-59	23.874	123	69	15.3	22.5686	122	64	11.7
157504	male	57.0685	55-59	28.2477	143	90	17.7	28.2486			17.3
167948	female	57.0795	55-59	29.5868	128	72	17	28.8879	131	72	17
171942	male	57.0849	55-59	28.9811	113	66	15	29.1598	115	73	15.5
181919	male	57.0849	55-59	26.396	124	64	15.7		144	89	14.3
156150	male	57.0959	55-59	22.0985	112	70	16.5	22.4986	126	69	15
183630	female	57.0959	55-59	25.2691	130	65	18.7	25.8478	126	66	19
121417	male	57.0959	55-59	16.917	108	65	15.7	17.4747	106	60	14
166671	female	57.1041	55-59	29.5457	138	77	21	30.1065	143	65	20.3
186429	male	57.1123	55-59	21.0498	132	80	14.7	20.3816	107	74	14.7
153761	male	57.1151	55-59				14	24.5581	134	86	12
178458	female	57.1151	55-59	23.2834	138	90	13	24.5906	150	88	16.7
184190	female	57.1178	55-59	26.2715	138	80	17.3	26.2378	133	88	18.3
180217	female	57.1205	55-59	26.8633	136	70	17.7	27.0993	158	69	16.3
185940	female	57.1233	55-59	21.0772	142	88	13.7	21.0772	144	89	13.7
153828	male	57.126	55-59	24.452	118	75	15.3	24.281	125	80	15
170514	male	57.1315	55-59	24.7126	121	68	14	24.2215	112	61	16.5
161587	male	57.1452	55-59	25.2214	125	85	12	24.8264	124	77	13.3
146663	female	57.1507	55-59	27.1514	144	64	16.3	25.5588	154	75	17.3
184181	female	57.1562	55-59		104	52	17		109	52	18.7
171254	female	57.1562	55-59	24.8342	123	80	12.7	24.1806	116	68	14.3
183292	male	57.1562	55-59	24.9787	115	68	13.3	24.9202	132	73	14.7
127243	male	57.1753	55-59	26.344	127	86	16	25.4219	132	82	16
188090	male	57.1781	55-59	25.7276	136	87	15	25.4996	119	75	13.7
149409	female	57.1836	55-59	22.3948	118	65	19	22.9526	122	64	19.7
193599	female	57.1836	55-59		123	75	16	23.8327	118	68	15.3
178437	male	57.1973	55-59	23.8751	125	79	15.7	24.2787	127	81	15.7
174945	male	57.2329	55-59	24.0846	113	72	17.3	24.0846	129	82	18.7
167759	male	57.2384	55-59	25.9095	132	73	18.7	25.6276	150	76	20.7
168410	female	57.2466	55-59	21.9296	112	59	15.3	22.3596	110	58	14
184186	female	57.2575	55-59	18.2495	110	74	15.3	18.1312	107	68	15
165215	female	57.2603	55-59	18.7888	106	57	15	20.1733	108	57	16
163122	female	57.263	55-59		134	71	15.7	19.8504	130	85	15.3
112533	male	57.263	55-59	25.6874	125	76	17.3	24.5089	120	80	16
149179	male	57.263	55-59	28.1122	181	108	16.3	26.1286	189	11	14.3
187694	female	57.2658	55-59	22.2685	136	65	16.3	21.6441	144	61	18
129150	male	57.2658	55-59	23.3204	102	55	15	22.6644	97	58	15
165510	female	57.2658	55-59	19.736	104	50	15.7	20.1746	92	50	17.3
163121	female	57.2658	55-59	18.8677	98	56	15	19.5799	90	60	14
186561	male	57.2712	55-59	19.8177	128	85	18	20.3816	136	82	17.7
174934	male	57.2932	55-59	25.5206	115	67	16.3	25.8946	105	64	17.7
168858	male	57.3014	55-59	24.0286	100	63	13	23.5863	114	70	12.3
135434	female	57.3233	55-59	26.2719	111	61	13.3	27.7345	112	59	14
180146	female	57.3233	55-59	25.8275	133	77	16	23.6832	124	68	14.3
143204	female	57.3233	55-59	22.6207	119	82	15.3	21.797	105	66	12.3
182934	female	57.337	55-59	26.2378	137	74	13.7	26.0375	120	62	13.7
169142	female	57.3507	55-59	24.5243	129	70	14.7	24.8783	134	75	16.3
155118	male	57.3534	55-59	25.7812	152	99	15.7	25.3906	131	80	14
133159	male	57.3562	55-59	26.453	156	91	17.7	26.1049	148	87	17.7
189831	male	57.3562	55-59	26.5538			15.7	27.0716	144	92	16
171250	female	57.3644	55-59	23.2727	134	85	16.7		132	83	14.3
173857	male	57.3644	55-59	24.8971	152	94	16.7	24.5779	154	93	19
103935	male	57.3753	55-59		136	86	12.3	25.0774	136	81	12.3
189832	male	57.3781	55-59	23.7228	133	81	13.3	25.4867	144	90	14
137166	male	57.3836	55-59	26.079	140	88	17		125	75	13.7
174085	male	57.3863	55-59	28.0613	125	78	17	27.5487	138	75	16.3
168413	female	57.3918	55-59	26.053	124	64	17.7				17
173282	female	57.4137	55-59	21.5924	90	47	16.3	23.1677	97	51	15.7
150326	male	57.4164	55-59	24.1672	132	81	11.7	24.1282	116	67	12
156222	male	57.4329	55-59	23.2515	124	75	10.3	22.1591	128	77	10.3
186142	female	57.4384	55-59	23.9859			17	24.8358	126	75	16.7
165808	female	57.4548	55-59	18.9463	126	65	14.5	19.7035	102	49	16.7
156112	female	57.4658	55-59				19.7				16.7
178256	male	57.4822	55-59	23.9158	130	83	13.5		124	80	14
175408	female	57.4904	55-59	28.2007	137	87	17.7	26.9274	132	85	20
181426	male	57.4986	55-59	26.4225	137	74	16.7	26.7921	112	71	15.3
142974	female	57.5014	55-59		124	83	13.7				14.7
125804	female	57.5205	55-59	23.8343	138	72	16	24.6355	133	72	18
176600	female	57.5479	55-59	22.9568	137	77	16.3	24.3531	115	74	17
160001	female	57.5534	55-59	25.2363	103	61	15				14
168764	female	57.5562	55-59	21.988	115	59	13.7	21.4337	111	63	17
169147	female	57.5616	55-59	23.3275	128	74	14	21.7687	116	60	13.3
156908	female	57.5644	55-59	23.4337	122	72	15	23.5828	110	61	11
169031	male	57.5863	55-59	28.4005	136	89	16	29.0688	158	10	17.7
147514	male	57.5945	55-59	33.3862	128	78	13	32.6531	142	94	14
185491	female	57.611	55-59	20.6951	122	66	15.7		124	70	15.7
171027	male	57.6301	55-59	23.9635	111	71	16.3	22.921	115	71	14.3
161481	female	57.6438	55-59	23.7311	109	63	14	23.7311	120	62	18
181868	male	57.6521	55-59	22.4813	107	69	16.3	20.9572	108	69	14.7
181423	male	57.6521	55-59	22.9895	129	78	15.3	22.0517	125	83	14
195154	male	57.663	55-59	24.2516	142	86	14	24.8591	124	64	16.3
185492	female	57.6658	55-59	20.2694	117	64	17.3	20.0877	125	72	14.7
179635	male	57.6685	55-59		134	85	18	29.0533	127	79	18.7
155965	male	57.6767	55-59	26.3156	118	70	16.7	25.6276	126	65	18.3
161885	male	57.6904	55-59	28.5354	136	92	17.7	28.7105	132	83	15.3
177701	male	57.6931	55-59	23.4858	130	78	13.3		150	96	16.3
156111	female	57.6931	55-59	26.4445	136	94	19	24.7245	136	88	19
151507	male	57.6986	55-59				13.7	24.7252	99	67	14
168718	male	57.7178	55-59	24.7942	123	75	19.3	25.0915			20
159495	female	57.7397	55-59	25.9645	144	90	20	25.5588	138	82	18
138092	male	57.7753	55-59				12.3				13.3
184182	female	57.7781	55-59	17.7778	118	70	13.7	18.7636	99	67	17.3
167392	female	57.7781	55-59	24.6094	122	64	16.7	25.462	122	67	14.3
187619	female	57.7808	55-59	18.0845	133	79	14	17.7135	145	73	19
165187	male	57.7808	55-59	26.6728	143	88	14.3	25.9107	128	85	17.7
163718	male	57.7973	55-59	21.0498	104	55	16.3	23.2216	131	79	16.7
181753	male	57.8027	55-59	24.8971	150	87	18	25.2163	154	83	17
178532	female	57.8055	55-59	22.6718	111	59	16	22.8124	115	60	19
160817	female	57.811	55-59	21.3599	143	84	19	20.6297	113	62	18
187655	female	57.8164	55-59	23.4639	130	74	17	24.1217	129	70	14.7
143174	male	57.8164	55-59	25.9216	146	84	18.3	25.1914	131	88	17
167824	female	57.8219	55-59	25.9319	121	70	16.7	26.0584	121	71	18
141973	male	57.8219	55-59	22.3945	106	62	15.7	23.1405	116	67	17
171365	male	57.8329	55-59		136	83	17	23.7698	110	71	15.3
142803	male	57.8411	55-59	26.5731	138	78	16.7	26.7679	147	91	17.3
187925	male	57.8438	55-59	27.3356	143	88	19.7	28.3795	145	92	20.7
173439	female	57.8493	55-59	19.8914	98	58	14.7	20.5126	103	62	18.3
141039	male	57.8493	55-59	23.1084	129	79	20	22.7688	126	76	17.3
165181	male	57.8493	55-59	25.6696	142	90	15.3	26.0617	138	85	17
182599	male	57.8493	55-59	25.9716	112	59	11.7	27.6601	120	76	13.7
141407	female	57.8493	55-59		155	98	16	30.7306	142	81	14
162115	male	57.8575	55-59	24.6793	144	72	16	23.533	123	73	16
156114	female	57.863	55-59	20.9566	138	79	15.3	20.1348	111	66	14.3
172149	male	57.8658	55-59	24.6303	98	56	18.3	24.6965	108	61	17
137276	male	57.8685	55-59	20.9885	120	74	15.3	20.9071	125	86	14.3
146783	male	57.8767	55-59	23.2072	132	86	17.7	23.4469	116	68	18.7
187687	female	57.8932	55-59		117	57	15		106	51	12.3
175249	male	57.8986	55-59	22.2291	128	75	17.7	22.8374	129	73	16
157748	male	57.9041	55-59	25.2174	104	65	15.7	24.9443	112	67	15.3
170348	male	57.9123	55-59	23.3355	144	86	17	23.4236	121	66	20
147489	female	57.9288	55-59	24.4352	102	50	15.3	23.1796	98	57	13.7
166872	male	57.9452	55-59	28.1767	158	98	17.3	29.5855	127	89	17.3
166735	male	57.9452	55-59	24.4785	108	64	15.7	23.8425	101	66	16.3
178360	male	57.9562	55-59	23.533	127	64	15.3	23.533	131	85	19
166698	male	57.9589	55-59	26.1974	130	72	11.7	26.396	101	58	12.3
161591	female	57.9589	55-59	19.4823	139	84	17	19.2894	126	77	18.7
181196	male	57.9753	55-59	28.7235	138	89	14.3	28.7268	130	80	15
187438	male	57.9781	55-59	27.8635	143	91	14.3		130	81	16.7
163572	female	57.9863	55-59	27.2392	99	56	16	28.6218	98	60	16
159384	female	57.989	55-59	19.5646	140	78	13	19.0098	142	81	13.3
187578	female	57.9973	55-59	25.9695			19.7	25.5099	167	93	18.7
142333	male	57.9973	55-59	23.4069	142	85	12.3	23.3242	118	68	11.7
132870	male	58	55-59	23.858	127	72	18.7	24.426	139	88	18.7
174367	female	58.0027	55-59	25.221	116	63	15	24.2222	138	82	17.3
184024	female	58.0219	55-59	22.7458	111	55	12.3	23.6128	141	73	11
164998	male	58.0329	55-59	26.6982	130	74	18	25.688	135	89	19
162216	male	58.0356	55-59	23.1274	114	74	20.7	22.9481	120	80	20
120907	female	58.0384	55-59	21.8577	139	84	15	24.1217	135	89	16.7
163623	female	58.0384	55-59	23.979	128	64	14.7	23.7668	123	67	16.7
162256	female	58.0384	55-59	22.2908	124	51	17	23.4793	134	70	18.3
155179	male	58.0384	55-59	26.0407	137	75	17.7	26.0407	138	79	17.3
176777	female	58.0411	55-59	25.1039	124	80	13.7	25.4493	113	72	13
169337	female	58.0411	55-59	23.833	135	63	13.3	23.6275	140	60	14
182042	female	58.0411	55-59	21.5045	97	57	17.7	20.2096	93	55	14.7
186435	male	58.0411	55-59	27.5652	139	86	16.7	27.2311	128	74	17.7
157018	male	58.0411	55-59	25.8953	112	63	16	25.0399	108	70	13.3
178008	female	58.0411	55-59	21.313	99	53	13.7	21.9932	112	60	15.3
189940	female	58.0411	55-59	24.1912	134	77	11.5	23.8054	148	71	14
167166	male	58.0411	55-59	24.8047	133	69	15.7	24.7676	100	57	16.7
147914	male	58.0411	55-59	25.0567	133	88	15.3	25.0567	129	82	12.3
169613	female	58.0411	55-59	35.4547	134	73	16		110	68	14.7
187507	male	58.0411	55-59	22.0517	101	52	15	22.0985	125	82	15.7
187183	male	58.0438	55-59	25.9701	122	63	13.7	25.4055	113	58	11.7
179898	male	58.0438	55-59	24.3827	132	86	15.7	24.1878	119	72	17.3
193663	male	58.0438	55-59	21.0797	124	69	15	20.7612	128	69	17
175973	male	58.0438	55-59	25.4308	163	88	19.7	22.8113	154	77	17
170132	male	58.0438	55-59	19.4674	119	70	15.3	20.202	111	73	15.7
144006	male	58.0438	55-59	26.3329	142	81	15.3	27.1879	129	74	11.3
177234	female	58.0438	55-59	25.2871	128	71	14	24.1633	112	60	14.7
182591	female	58.0438	55-59	25.434	132	85	14	25.2272	149	85	15
166428	female	58.0438	55-59	20.4518	106	61	16.7	20.6897	103	59	16.3
177226	female	58.0466	55-59	27.0169	145	87	14.7	27.1046	129	83	17.7
104631	female	58.0466	55-59	22.1104	113	61	15.3	22.1104			14.3
182088	male	58.0466	55-59	29.0437	130	76	18	29.7619	145	92	17
149154	male	58.0466	55-59	26.41	127	83	12	26.3958	139	79	12.7
169358	female	58.0466	55-59	26.847	133	92	14.7	26.847	132	94	14.3
187078	female	58.0466	55-59	23.5828	106	59	10.7	23.5828	122	69	12
187093	female	58.0466	55-59	25.6245	109	66	14.3	24.6097	113	64	14.3
190156	female	58.0466	55-59	25.0361	119	68	12.3	25.356	134	79	13.7
162601	male	58.0466	55-59	26.0778	135	93	16	25.4327	124	87	16
180776	female	58.0466	55-59	22.9112	128	68	13.3	21.83	116	62	14.3
156173	male	58.0466	55-59	25.4028	128	72	16.7	24.1282	134	65	14.3
177607	male	58.0493	55-59	23.0518	127	76	13.3	22.1222	130	71	17
186618	female	58.0493	55-59	28.251	101	63	14.7	27.0895	111	72	16
177543	male	58.0493	55-59	25.7996	132	84	19	25.9716	132	79	20
160071	male	58.0493	55-59	24.977	149	85	14	24.6094	134	69	15
179058	female	58.0548	55-59	25.4877	140	79	11	25.2699	138	80	10.7
159851	female	58.0575	55-59	25.7224	137	82	17.7	24.2934	112	71	13.3
156070	male	58.0575	55-59	29.0006	116	67	14.7	28.4665	113	73	11.7
145830	female	58.0603	55-59	22.6718	127	82	12.7	22.4813	129	81	11.7
163708	male	58.063	55-59	23.1196	114	76	12.7	22.5316	102	66	11.3
176636	male	58.0658	55-59	25.688	159	96	14	26.3195	157	10	14.3
166229	male	58.0932	55-59	24.9843	140	87	19.3	24.8778	105	56	19
192105	male	58.1014	55-59	21.9553	106	69	13.7	21.9553	110	77	14.3
131286	female	58.1096	55-59	24.6711	118	64	19.7	22.9398	103	58	17.3
159383	female	58.1096	55-59	26.3133	149	86	16.3	26.0584	134	76	17.3
169146	female	58.1096	55-59	22.6557	124	60	15	22.7371	113	56	17
182313	male	58.1123	55-59	23.9	111	66	13	24.0055	106	65	14
148255	male	58.1178	55-59	22.9854	112	57	13.3	23.255	131	64	15.7
186153	female	58.1178	55-59	22.6847	99	55	11.7	22.8928	130	74	12.7
165520	female	58.1288	55-59	27.3845	116	57	16.7	25.7224	110	52	15.3
146660	female	58.1315	55-59				16	20.8117	133	55	14.7
168458	male	58.1562	55-59	32.7424	137	84	16	32.6059	144	97	18.3
167492	female	58.1671	55-59		115	65	11.3		116	70	10
155968	male	58.1753	55-59		125	65	17.7		127	71	15
166753	female	58.2	55-59	22.0692	113	67	14.3	21.5729	105	64	14.3
178081	male	58.2	55-59	24.4152	111	59	19.3	23.4586	118	71	18.3
148611	female	58.2027	55-59	17.7183	96	55	16	17.7734	94	49	15
166049	female	58.2164	55-59	22.8185	120	57	15	23.74	110	70	16.3
176459	male	58.2164	55-59	24.1672	152	80	15	23.7118	143	76	16.7
153506	male	58.2192	55-59	25.5843	170	80	18.7	25.1914	160	10	17.7
159995	female	58.2274	55-59	19.9219	90	52	16.3	19.2608	86	52	14
184209	male	58.2329	55-59		144	94	13.7	26.0617	137	84	16.3
187660	female	58.2329	55-59	24.8875	142	71	14.3	24.0795	131	54	14.7
166505	male	58.2466	55-59	24.9151	123	65	13.7	25.5605	123	71	16
163279	female	58.2466	55-59	27.4657	144	67	15.3	26.4706	132	52	15
182322	male	58.2493	55-59	22.7271	120	79	12.3	22.4059	136	79	15.7
124004	female	58.2548	55-59	23.8832	108	64	13	27.4077	129	74	14
163117	male	58.2658	55-59	22.2753	135	87	14.7	22.3098	120	80	14.3
112531	male	58.2685	55-59	27.968	135	80	18	27.9795	132	76	15.7
172374	female	58.2685	55-59	23.2816	124	70	15	23.0681	113	72	11.3
112539	male	58.2685	55-59	30.4867	123	61	14	29.2132	120	70	11.7
159426	male	58.2795	55-59	24.4898	118	62	15.3	24.9796	114	69	17.7
172912	female	58.2822	55-59	20.913	111	63	18	21.2084	102	64	19
165517	female	58.2849	55-59	27.268	148	78	17.7	26.269	112	61	17.3
159394	female	58.2932	55-59	24.9058	123	72	16	24.4975	120	62	15.3
186150	female	58.3069	55-59	22.4323	148	83	15	22.8329	150	79	19.7
146867	male	58.3123	55-59	25.9716	128	75	16.7	25.7996	124	72	14.7
181937	male	58.3233	55-59	23.0009	124	66	14.3	23.8076	122	88	15.7
142023	female	58.3315	55-59	29.8828	159	93	16.7	32.2376	166	83	13
105129	female	58.337	55-59	22.7458	111	63	16.5	22.5391	124	71	16
159106	female	58.337	55-59	30.7306	135	77	21	30.5438	130	79	18.3
163771	female	58.3452	55-59	19.1844	96	61	15.3	21.4309	110	68	17.3
169287	female	58.3452	55-59	21.2724	104	57	16.3	20.8816	98	48	14.3
159156	female	58.3479	55-59	25.8889	153	68	16.3	25.386	137	63	13
186162	female	58.3507	55-59	27.5597	135	75	15.3	28.2187	139	76	16.7
176989	female	58.3534	55-59	20.6667	105	62	15	19.6866	92	49	14
139974	male	58.3589	55-59	23.1834	133	90	14.3	23.5294	131	80	14
158997	female	58.3644	55-59	20.5442	113	58	12	25.0503	107	60	14.3
161962	male	58.3671	55-59	26.1583	119	69	14.7	26.1012	105	60	15
184200	male	58.3699	55-59	24.749	115	77	20	25.1229	134	90	20.7
159473	male	58.3699	55-59	25.8586	125	83	15	25.0135	112	78	13.7
125278	male	58.3726	55-59	26.801	120	84	19	26.9598	126	80	18.3
175067	male	58.3781	55-59	24.5386	128	69	13.7	23.7024	131	76	17.7
187677	female	58.3781	55-59	26.9127	120	69	15	28.6917	129	75	14.7
180145	female	58.3836	55-59	27.5597	122	75	21	26.7094	122	69	17
167827	female	58.3863	55-59	28.8597	134	87	17.3	28.6475	124	86	19.3
153505	male	58.3945	55-59	21.883	115	74	18	21.9202	116	81	15.7
187017	male	58.4	55-59	26.1286	119	79	16.5	26.673	134	77	14.3
153988	male	58.4082	55-59	23.4069	114	68	15.3	23.486	106	64	17.7
189006	male	58.4192	55-59	25.0967	166	96	18.3	24.7249	154	87	19.7
184194	male	58.4356	55-59	23.366	123	76	15.3	24.2052	114	72	16.7
182614	male	58.4411	55-59	25.9472	134	77	18	24.8898	135	79	17.7
166797	male	58.4438	55-59	22.6003	143	81	17	22.1893	144	83	18
170806	female	58.4795	55-59		112	77	19	25.0657	122	74	15.3
186147	female	58.4877	55-59	19.5184	143	80	16.3		151	70	18.3
151521	male	58.4904	55-59	26.079	135	78	15.3	26.2121	119	65	14.3
176470	female	58.5014	55-59	19.4374	144	96	15.7	18.7453	137	86	15.3
161884	male	58.5014	55-59	28.3848	121	89	12	29.4118	145	95	12.7
160377	female	58.5178	55-59	23.634	112	69	14.3		127	93	14
175888	female	58.5233	55-59	21.5671	101	61	16.3	21.6311	92	52	15.7
159229	female	58.5288	55-59	23.2816	116	82	13.7	22.2137	116	79	15.3
172932	male	58.5315	55-59	21.6966	119	69	14.3	21.6966	120	73	18.3
164437	female	58.5479	55-59	27.7402	150	90	15.7		139	84	17.7
175526	male	58.5479	55-59	25.2675	147	85	13.7	24.7721	142	83	18.3
170776	male	58.5644	55-59	24.4661	138	83	16	23.3469	121	74	16.3
139459	male	58.5671	55-59	24.1905	122	82	17.3	23.5636	106	70	16
160007	female	58.5808	55-59	20.8933	138	85	12.7	19.7239	148	88	15
164412	male	58.5918	55-59	20.252	124	71	16	20.9572	124	83	16
184697	female	58.5973	55-59	36.9823	136	78	17	36.4525	136	81	18.7
185460	male	58.6	55-59	24.2188	120	80	15.7	23.4375	130	88	15
167925	male	58.6055	55-59	22.2291	110	59	12.7	22.5316	103	53	14
159616	male	58.6192	55-59	34.7178	139	91	15.7	34.2444	188	10	16.7
131636	male	58.6438	55-59	26.7422	130	66	16.3	26.919	135	74	17.3
183555	male	58.6521	55-59		98	52	18.3	21.551	104	57	17.3
165775	male	58.6603	55-59	23.1196	104	60	14.5	22.9496	126	75	13.7
130852	male	58.6658	55-59	23.1473	159	80	14.3	23.771	138	77	13
159494	female	58.6712	55-59	19.8392	122	80	20.7	21.0279	119	71	21
171369	male	58.674	55-59	20.7612	136	82	15	20.4152	129	79	14.3
159234	female	58.6767	55-59				14	25.8372	131	81	16
173095	female	58.6767	55-59	22.4323	124	63	14.5	22.5466	130	61	14.7
165374	female	58.6795	55-59	28.5917	118	71	16.3	30.4867	103	58	16.3
179576	male	58.6822	55-59	23.5078	123	76	19.3	23.5078	126	82	19.7
180214	female	58.6822	55-59	21.6413	120	59	18.3	21.7096	122	68	17.7
172938	male	58.6959	55-59	24.281	115	75	12.7	24.3945	115	65	14.3
152279	female	58.6986	55-59	19.5196	133	74	21	18.1429	124	79	18
163620	female	58.7123	55-59	25.711	123	71	15.7	22.9421	142	88	17
187658	female	58.7123	55-59	23.9361	130	77	15	23.6275	122	70	16
187571	male	58.7151	55-59	28.3447	131	80	18		125	80	16.3
169585	female	58.7178	55-59	22.9719	116	71	18.3	21.6206	104	65	18.3
173326	male	58.726	55-59	23.4944	108	59	14.3	22.5414	104	62	15
165377	male	58.7288	55-59	23.0059	127	78	15.3	21.988	128	69	14
168208	male	58.7315	55-59		101	50	14	21.4357	104	53	12.3
141992	male	58.7342	55-59	24.8016	137	81	15.3	24.9787	120	80	16.7
130787	male	58.737	55-59		127	72	16		135	71	15
153771	female	58.7425	55-59	23.9361	123	66	14	24.1875	123	70	14
167805	female	58.7562	55-59	24.2934	112	71	19	21.612	104	55	17
163278	female	58.7616	55-59	27.31	139	74	14.3	25.9516	127	69	14
163140	male	58.7616	55-59	28.1245	122	70	14.7	27.2173	139	76	16
168992	female	58.7644	55-59	23.2861	121	59	11	20.9644	102	61	15.3
185660	female	58.7671	55-59	25.7268	138	80	19.7	25.3333	129	80	16.3
159227	female	58.7699	55-59	23.567	109	62	14	24.8047	122	66	14.7
142434	male	58.7753	55-59	26.673	113	63	12.7	27.9431	119	68	12
176474	female	58.7753	55-59	19.4522	113	65	14.3	17.7183	113	64	13.3
167481	female	58.7781	55-59	33.3238	136	68	17.7	32.1747	139	73	17.3
144988	male	58.7836	55-59	26.627	114	73	14.3	25.9095	144	85	12.7
145581	female	58.789	55-59		158	87	17.3	25.8889	139	74	15.3
106077	male	58.789	55-59	28.213	135	83	16.3	28.1969	143	82	16
145579	male	58.7918	55-59	28.2247	134	87	17	27.5487	134	80	16.3
160614	male	58.7945	55-59	26.1066	149	89	15.3	24.4563	130	80	14.3
150269	male	58.8055	55-59	27.8352	134	88	15.3	27.5086	142	78	14.7
187733	male	58.8082	55-59	23.9813	159	83	18.3	24.0473	126	68	18.7
165449	male	58.8082	55-59	26.8596	110	70	16	26.1796	128	70	20.7
174708	female	58.8082	55-59	24.0886	146	93	19.3	25.0401	171	99	18
179340	male	58.8082	55-59		132	71	18	27.2874	137	69	18
189009	male	58.8137	55-59	21.6263	107	65	15.3	21.58	106	65	13.3
183800	male	58.8164	55-59	24.9108	153	79	16	24.7934	139	82	16
181260	female	58.8247	55-59	23.3726	112	66	14.7	23.589	120	69	16
178444	female	58.863	55-59	25.4645	149	87	13	24.5578	145	82	14.3
143153	male	58.863	55-59	20.8828	94	54	14	20.3816	103	58	14
173431	female	58.8658	55-59	22.1446	102	53	16.5	21.2204	87	50	18.3
184204	male	58.8658	55-59	20.325	130	69	17.3	18.7328	107	66	16.7
184193	male	58.8795	55-59	30.4705	132	78	14.3	29.7619	107	63	16.3
170812	female	58.8986	55-59	26.4046	145	88	17	25.7224	130	76	17.3
187750	male	58.8986	55-59	21.7161	131	85	18.3	22.742	154	88	19.7
125401	male	58.9178	55-59	27.7319	192	81	19	27.1809	168	80	18.3
182283	male	58.9233	55-59	26.079	129	88	14.7	27.1616	146	99	13.3
180183	female	58.926	55-59	25.2764	114	69	16.3	24.5906	132	81	16
159720	female	58.9288	55-59	21.6622	122	70	18.3	22.5153	127	75	19.7
168194	male	58.9315	55-59	26.8316	139	78	17.3	26.6097	131	80	16
185485	female	58.9479	55-59	21.2959	109	63	13	21.5577	113	61	12.7
172944	male	58.9479	55-59	30.4832	107	62	16.3	30.6746	115	71	18.7
172936	male	58.9479	55-59	23.4944	139	85	13.3		149	10	17.7
173215	male	58.9534	55-59	27.7616	135	83	15.7	27.382	134	76	13.7
173118	female	58.9562	55-59	21.1325	110	65	14.7	21.1827	116	67	14.7
160830	female	58.9616	55-59	23.5434	132	76	14	23.7812	142	69	16.3
122257	male	58.9699	55-59	21.8776	109	62	11	22.3673	113	62	10.3
185486	female	58.9699	55-59	25.7531	123	58	18	26.0953	131	68	14.7
166123	female	58.9836	55-59	23.7118	102	52	13	24.8833	115	75	16.3
176599	female	58.989	55-59	25.7995	133	80	14.7	25.2523	139	87	14.3
154785	male	58.9973	55-59		130	75	16.3		139	85	16.3
152522	male	59.0027	55-59	29.9308	121	74	17	29.9359	171	10	15.3
169595	female	59.0055	55-59	25.7268	138	80	15	24.2222	101	67	16.7
166069	female	59.0082	55-59	24.7768	128	67	11	24.3496	135	65	13.3
167893	male	59.0192	55-59	23.6509	106	66	13	23.2814	130	77	14.3
184208	male	59.0192	55-59	22.5451	139	84	10.7	21.9671	132	75	12.3
156062	male	59.0192	55-59	28.8147	130	81	13.3	29.7339	122	73	13.7
159943	male	59.0219	55-59	26.1012	130	65	14.3	27.2932	140	70	17
119567	female	59.0274	55-59	24.7475	125	60	19.7	24.1389	117	63	18.3
147648	male	59.0301	55-59	22.7583	97	60	18.7	22.8936	102	60	17
153364	male	59.0411	55-59	29.0249	148	88	12.3	28.306	152	85	14.7
162255	female	59.0411	55-59	20.3125	95	58	19.7	19.9219	111	61	17
168364	male	59.0411	55-59				13.3	24.1117	134	85	14.7
147515	male	59.0411	55-59	27.2405	126	88	14	28.0613	115	71	14.7
165896	female	59.0438	55-59	26.7912	107	67	19	25.5676	106	61	18
174072	male	59.0438	55-59	28.0277	146	74	14.7	27.8013	138	88	16
193659	male	59.0438	55-59	21.3226	111	71	16	21.0178	99	56	14.7
176779	female	59.0438	55-59	29.3847	139	70	12.3	29.3847	135	87	12.3
156492	male	59.0438	55-59	22.13	127	72	12	22.8395	131	78	12.3
178608	female	59.0438	55-59	21.5045	137	71	17	23.0914	145	70	18.3
152504	male	59.0438	55-59	25.4028	151	92	16	25.8682	137	84	13.7
173307	male	59.0438	55-59	22.8523	134	80	12	23.426	134	82	13
148674	female	59.0438	55-59		134	77	11.3		117	69	13
167163	male	59.0438	55-59	22.7254	129	78	18.3	22.6811	150	84	19.7
182555	female	59.0466	55-59	23.0469	99	55	10.7	22.5466	111	62	10.5
150161	female	59.0466	55-59	27.0126	121	71	17	26.0145	138	75	18
140005	male	59.0466	55-59	37.8285	159	77	16.7	36.3268	150	83	17.3
170086	female	59.0466	55-59	26.5039	144	82	17.3	25.434	138	80	13.7
118717	female	59.0466	55-59	22.6326	138	90	16.3	23.931	131	83	19.7
143159	male	59.0466	55-59	23.8751	100	59	15.7	23.9136	108	71	19.3
145025	female	59.0466	55-59	20.2595	101	58	13	21.7146	125	66	13.7
182848	male	59.0493	55-59	23.6915	147	74	14.3	25.6834	133	65	14
182524	female	59.0493	55-59	24.4034	124	74	12.3	24.8875	112	68	13
146645	male	59.0493	55-59	23.4852	104	64	16	23.0332	98	61	13.3
174622	female	59.0493	55-59	25.2764	124	70	14.3	25.356	130	89	12.7
169691	female	59.0493	55-59	19.2607	113	81	14.7				16
160053	female	59.0521	55-59	24.9941	141	83	17	24.3865	120	67	18.3
152527	female	59.0521	55-59	23.0112	134	73	17.3	21.8436	136	73	16.3
187933	male	59.0521	55-59	23.9188	164	78	16	24.0055	126	72	19
169997	male	59.0521	55-59	26.7848	163	96	11.3	25.6874	125	83	14.7
145744	female	59.0548	55-59	20.8954	102	53	11.3	20.061	114	60	12.3
179054	female	59.0575	55-59	21.4309	138	83	17	20.9644	131	75	18.7
178654	male	59.0575	55-59	25.7202	109	62	14	26.5914	114	67	14.3
173933	male	59.0575	55-59	22.3673	131	77	13.7	22.2949	132	73	13.3
121642	female	59.0575	55-59	23.0112	107	53	14	23.1911	100	52	12.7
163772	female	59.063	55-59		98	57	13.7	20.6035	92	46	13.3
153462	male	59.0658	55-59	26.2773	133	72	17.7	27.1706	126	75	17.7
172139	female	59.0712	55-59	21.3655	136	74	14.7	21.7844	128	67	14.7
161840	female	59.0986	55-59	23.7332	124	76	20.3	21.4844	109	72	16.3
171686	female	59.1014	55-59		105	70	15.7		124	73	14.3
185466	male	59.1014	55-59	22.0522	137	71	16.3	22.6599	137	82	14.7
166532	female	59.1014	55-59	25.0361	119	65	15	26.1674	131	81	18.7
140131	female	59.1014	55-59	30.1315	120	63	18.7	29.0527	138	67	19.7
181637	female	59.1041	55-59	24.1912	123	70	13.7	23.7088	117	68	14.7
178442	male	59.1151	55-59	20.1122	113	74	16.3	19.8962	109	69	15.7
162229	female	59.1315	55-59	22.5922	147	76	19.7	21.8787	139	84	20.7
185661	female	59.1342	55-59	22.0741	114	65	19.3	21.2084	106	69	16.3
142024	female	59.1425	55-59	23.6476	127	78	18.3		129	70	13.7
175002	female	59.1562	55-59	25.3333	125	77	16	22.806	133	67	15
180185	female	59.1726	55-59	25.2272	110	59	13.5	25.8065	116	57	17.7
161923	male	59.1753	55-59	22.9819	133	79	18	23.1415	129	78	20
167479	female	59.1918	55-59	18.7962	97	57	13.3	19.91	106	66	13.5
169139	female	59.1945	55-59	24.5484	124	67	17.3		120	73	18.3
160008	female	59.2137	55-59	26.9127	139	79	15.3	27.7008	123	77	14.3
127193	female	59.2301	55-59				12				13.7
187926	male	59.2658	55-59	23.7954	124	79	15.7	23.9	131	88	14.3
112538	male	59.2658	55-59	26.513	139	78	19	26.3101	130	85	18
112547	female	59.2658	55-59	31.0556	150	88	20	30.2734	120	98	20
136329	female	59.2685	55-59	23.2507	131	69	17.7	22.3323	132	75	17.3
187748	male	59.2712	55-59		114	75	13.3		122	75	13.3
117574	male	59.2795	55-59	27.1879	144	91	19	25.5605	127	79	15
184201	male	59.2822	55-59	24.0205	118	77	13.7	25.0967	159	99	15.3
161499	male	59.2822	55-59	21.0178	107	70	16.7	21.1477	110	73	17.7
176702	male	59.2959	55-59	29.0688	147	94	16.3	29.4078	142	90	17
173090	female	59.3069	55-59	18.7046	121	77	18.7	18.9524	127	73	16.3
156061	male	59.3096	55-59	23.2858	130	64	15	22.2193	138	70	13
183642	male	59.3123	55-59	19.0982	107	56	15	19.7742	107	61	17
159272	male	59.3151	55-59	26.4876	124	77	17.7	26.6097	141	88	15.7
187617	female	59.3205	55-59	20.2105	99	52	17	19.5184	112	59	12.7
119486	female	59.326	55-59	25.5556	127	74	18.3	24.2606	132	82	15.7
181143	male	59.3288	55-59	19.4522	91	57	13.3	18.4425	93	58	15
158620	female	59.3315	55-59	24.0795	123	86	14.3	23.3726			14.7
175884	female	59.3315	55-59	21.6041	137	72	12	21.8539	140	67	13
159283	male	59.3479	55-59	26.8737	146	88	12	27.2173	139	83	10
186135	female	59.3507	55-59	24.131	103	59	11	24.3608	112	68	12.7
168661	male	59.3699	55-59	28.1473	142	84	12	28.8644	130	78	10.7
157112	male	59.3699	55-59	22.0408	118	68	16	20.8537	113	68	19
166740	female	59.3699	55-59	26.1719	143	77	17.7	25.9431	140	72	17.7
152466	male	59.4082	55-59	28.6598	138	78	15	26.2188	129	71	13.3
186145	female	59.4219	55-59	25.4176	114	73	15.7	23.7668	126	75	15
183506	male	59.4274	55-59	25.8645	128	68	17	25.3063	140	72	20.7
165236	female	59.4493	55-59	20.1594	106	64	15.3	20.6612	114	72	18.7
184752	male	59.463	55-59	25.9107	149	74	17.7	26.1719	142	70	15
181640	female	59.4822	55-59	22.6602	110	68	13	23.0112	112	70	15.7
167714	male	59.5342	55-59	24.3824	131	82	14.7	23.2665	128	80	13
181633	female	59.537	55-59	34.7222	134	76	14	32.8824	129	63	15.7
171377	male	59.5397	55-59	22.5163	129	69	16.3	23.8605	172	89	15
146802	male	59.5397	55-59	24.9202	116	87	18	26.3326	144	91	20.3
165788	female	59.5397	55-59				16.3		123	69	15.3
157756	female	59.5452	55-59	21.164	123	61	16.7	22.1104	103	54	16.7
166472	male	59.5534	55-59	24.6528	132	73	16	23.9813	131	66	17.3
181857	male	59.5671	55-59	22.8875	105	67	12.7	21.7181	130	66	12.3
166071	female	59.5726	55-59	16.8889	135	84	16.7	18.2222	152	88	18.7
173342	male	59.5726	55-59	26.4693	115	72	16.7	25.1291	134	80	15
180187	female	59.6027	55-59	24.9058	137	73	13.3	24.8603	113	62	16
145352	female	59.6192	55-59		103	72	17.7	28.8275	119	78	20
176692	male	59.6247	55-59	25.4754	135	76	18.7	26.8386	139	84	18
181320	male	59.6493	55-59	22.3081	152	87	12.7	22.3081	131	78	13.7
170804	female	59.6493	55-59	23.4375	131	84	15	24.4141	124	79	16.3
159263	male	59.6712	55-59	20.325	111	70	14.3	20.1408	120	75	12.7
145355	female	59.6712	55-59	23.1796	119	67	14.3	23.634	118	64	16.7
183446	female	59.7068	55-59	28.7554	129	73	10.7	28.2222	151	85	11.7
158490	male	59.7342	55-59	21.3786	92	58	12.7	19.7055	91	60	13
159996	female	59.737	55-59	23.4952	126	71	14	23.3091	110	64	12
158561	male	59.737	55-59	26.9102	136	77	14.3	25.2092	135	76	12.7
175743	female	59.7397	55-59	24.1743	126	67	16.7	25.3906	117	64	13
129535	female	59.7425	55-59	24.2452	108	63	14.7	25.0885	125	70	13.7
181263	female	59.7425	55-59	28.5075	122	71	16	29.1654	122	73	17
166366	female	59.7479	55-59	20.4246	131	67	11	18.5826	116	65	11.7
153776	female	59.7589	55-59	26.3535	135	74	12.7	24.9395	126	75	14.3
169522	female	59.7753	55-59	23.4346	110	75	17.7	26.1412	115	73	18
193073	male	59.7781	55-59	27.8718	136	81	16.3	27.1879	137	79	17
143921	male	59.7808	55-59	27.1626	144	81	18	26.9896	133	91	15.3
158991	female	59.7836	55-59	24.2452	152	84	17.7	23.0046	113	65	18.7
186177	male	59.811	55-59	24.1327	114	62	14.3	22.8625	116	62	13
112391	female	59.811	55-59	20.2096	112	61	18	19.9946	120	60	18.7
176328	male	59.8219	55-59	29.0675	130	78	13	30.4435	134	88	12.3
170034	female	59.8301	55-59	25.3906	141	81	13	25.5132	139	65	13.3
165220	female	59.8301	55-59	27.2392	145	84	17.3	27.3258	149	85	18.3
113928	male	59.8329	55-59	20.5191	112	76	15	20.5882	128	90	15.3
183883	male	59.8329	55-59	24.1282	108	72	12.7	23.4236	116	72	14.7
130635	male	59.8548	55-59	25.9592	136	90	12.5	24.4418	135	86	10.5
145361	female	59.8548	55-59	30.4772	125	60	14.3	31.0559	126	64	16
170770	male	59.8575	55-59	24.2424	143	89	15.7	22.4941	104	57	15
166728	male	59.863	55-59	28.1969	135	79	16.7	28.3554	135	78	19.3
183448	female	59.863	55-59	22.9803	123	62	19.3	22.8545	122	63	16.7
179895	male	59.8685	55-59	24.0055	138	79	13.3	23.5793	127	81	16
161601	female	59.8767	55-59	18.6122	114	67	14	19.7043	114	63	18
181865	male	59.9178	55-59	21.6713	135	79	16.3		145	77	16
165518	female	59.9315	55-59	25.2182	118	67	14.7	21.1918	102	58	15
147556	male	59.937	55-59	21.7504	93	61	15.7	20.9366	104	62	14
156107	female	59.9397	55-59	28.9062	135	87	14.7	28.7109	135	85	15.3
159926	male	59.9397	55-59	26.9972	144	90	14.5	25.8953	126	67	15
168848	female	59.9425	55-59	28.7268	104	54	13.7	28.4444	105	55	13
152679	male	59.9507	55-59	24.0484	134	85	15.3	24.684	161	89	13.3
172127	female	59.9507	55-59	23.2816	113	77	15.3	23.0681	119	81	14.7
168407	female	59.9507	55-59	20.0133	112	57	15	19.1243	103	48	13.3
188103	male	59.9671	55-59	19.7043	114	65	13.7	19.9184	121	70	13.3
104619	male	59.9945	55-59	22.4609	187	82	19.5	21.4112	144	69	17.7
169625	male	59.9973	55-59	24.5378	113	62	11.3	24.3046	100	69	13
169145	female	60.0164	60-64	17.9899	121	70	12.7	18.5224	112	67	15.3
130789	male	60.0192	60-64	25.8873	130	87	12.7	25.1281	125	85	15.7
176272	male	60.0411	60-64	21.9296	129	79	17.3	20.5697	141	77	20
182170	female	60.0411	60-64	21.2084	113	70	14	20.4246	122	70	12.3
115642	male	60.0411	60-64	23.1084	136	73	17.3	22.8374	127	65	15
182037	female	60.0438	60-64	26.8745	163	87	13.5	26.4855	159	80	16
146752	male	60.0438	60-64	20.9929	153	81	14	19.8397	129	88	15.7
186292	male	60.0438	60-64	22.9334	131	79	19	24.093	133	77	15.7
182567	female	60.0438	60-64	20.7512	95	55	13.7	19.8791	117	76	18.3
147517	female	60.0438	60-64	19.607	98	56	14.7	20.4503	95	56	15.7
169158	female	60.0438	60-64	22.7458	160	92	15	22.3948	144	82	17.7
186903	female	60.0438	60-64	20.4998	133	73	12.3	19.9027	114	70	12
188322	female	60.0438	60-64	21.6622	131	80	13.7	21.3382	132	68	13.7
148667	female	60.0438	60-64	22.0604	131	75	13.3	21.3675	135	68	12.3
159939	male	60.0466	60-64	33.5299	139	87	17.3	32.0846	144	87	20.3
164971	female	60.0466	60-64	20.4946	122	66	18.7	19.3685	124	62	17.3
186425	male	60.0466	60-64	18.7867	140	78	16	18.7456	130	81	16
157497	female	60.0466	60-64	25.3942	126	73	14.7	25.0503	110	60	16.3
180767	male	60.0466	60-64	25	138	81	20	25.5859	117	74	19.7
185522	male	60.0466	60-64	24.577	136	77	13	25.5296	140	76	14
169331	female	60.0466	60-64	25.3444	113	71	21		121	87	14
185651	male	60.0466	60-64	23.9136	114	73	12.5	23.366	121	76	10.7
170087	female	60.0466	60-64	24.503	117	55	16.3	26.0953	146	65	16.7
169352	female	60.0466	60-64	26.2295	119	71	13	25.8448	132	75	11.3
167169	female	60.0466	60-64	22.4561	136	87	14	22.8329	124	64	16.3
170153	female	60.0466	60-64	28.3795	123	73	12.3	29.3847	116	77	13
166900	male	60.0466	60-64	26.1523	142	78	14	24.9202	139	90	18.7
183715	male	60.0466	60-64	29.9097	133	80	15.3	30.0712	153	93	13.7
175766	male	60.0493	60-64	27.2344	151	80	18	27.4756	158	71	18.7
147157	male	60.0493	60-64	20.5126	123	73	16.7	20.9572	112	68	15.3
178590	male	60.0493	60-64	22.5832	133	75	14.3	21.883	117	67	12.7
177618	female	60.0493	60-64	25.0503	140	82	13.3	26.1994	138	80	14.3
141402	female	60.0493	60-64	27.9297	124	77	13	27.1484	137	78	11.3
104620	male	60.0493	60-64	26.5346	131	74	13.3	26.1796	133	83	13
130413	female	60.0493	60-64	22.5586	130	72	15.7	23.0681	116	56	13
165956	male	60.0493	60-64	25.7657	133	70	12	26.5338	121	72	11
186228	female	60.0493	60-64	24.6355	130	79	19.7	25.2764	129	83	17
168696	male	60.0521	60-64	20.5443	110	74	15.3	19.9184	123	74	16.7
175999	female	60.0521	60-64	21.8577	101	63	17	17.5431	107	64	18
153744	male	60.0521	60-64	21.8436	122	67	16.7	23.4586	123	76	16
173317	female	60.0521	60-64	24.2622	122	67	16.3	24.2622	134	72	17
149140	male	60.0521	60-64	30.3028	138	82	19.3	28.6689	106	62	17.7
121638	female	60.0548	60-64	24.8875	139	79	21	23.8054	140	74	16.3
161237	female	60.0575	60-64	25.2691	94	59	12.7		98	61	13.7
160598	male	60.0603	60-64				19				19.3
113663	female	60.0603	60-64	18.8519	108	54	18.3	19.7711	110	70	17.7
163789	female	60.063	60-64	23.1269	115	72	14.7	22.5948	100	51	19
186263	male	60.0658	60-64	23.1473	136	82	14.7	22.5827	139	82	13.7
190033	male	60.0712	60-64	23.4586	136	80	18	23.6684	138	90	17
187493	male	60.0822	60-64	25.8409	135	73	12.3	25.333	131	78	11.3
146780	male	60.0904	60-64	23.8899	104	67	14.3	25.6896	148	79	15.3
179435	male	60.0904	60-64	26.5731	123	71	16.3	25.5102	102	54	19.3
143157	male	60.0932	60-64	23.5294	114	59	13	22.3183	112	64	12.7
169523	female	60.1041	60-64	28.9694	113	72	10.7	29.156	109	78	14
165113	female	60.1096	60-64	23.4793	136	69	19.7	23.1473	158	70	18
146280	female	60.1151	60-64	22.4766	108	61	11	22.2034	111	60	13
159994	female	60.1151	60-64	20.3578	155	75	18.3	19.8286	131	81	15
178454	female	60.1178	60-64	24.7475	120	59	12.7	24.7017	128	77	14.7
119787	male	60.1178	60-64	26.9111	133	74	17.3	25.4055	134	75	21
185805	male	60.1178	60-64	23.0042	127	73	17.3	23.5237	143	86	19
180195	male	60.1233	60-64	23.6832	149	86	17.5	23.4639	128	67	18.7
116010	male	60.1288	60-64	34.4876	127	71	14.5	34.3679	128	67	13.3
175401	female	60.1534	60-64	21.9261	132	83	17	21.2204	136	68	18.7
123709	male	60.1726	60-64	25.5593	139	87	13.3	23.8087	122	77	12
156668	male	60.1753	60-64	26.765	138	75	15.3	25.4327	133	79	13.7
168989	female	60.1918	60-64	25.3902	130	73	16.7	22.8318	125	77	16.7
164843	male	60.2164	60-64	27.0895	123	69	14	25.5588	119	58	15.3
177756	male	60.2301	60-64	24.977	116	74	12	24.4613	104	67	12.3
183123	male	60.2356	60-64	26.8596	150	81	12.3	25.4556	122	81	13.3
177911	male	60.2438	60-64	28.0684	130	70	16	28.6215	138	71	14.7
160776	female	60.2493	60-64	27.295	146	84	15	29.0487	140	81	15
129165	male	60.2493	60-64	23.2254	111	68	11.7	22.2707	129	69	11.7
173280	male	60.2521	60-64	25.4028	131	78	15	25.5843	132	61	14
159338	male	60.263	60-64	27.5086			14.3	28.6171	145	97	12
112632	male	60.2658	60-64	22.1265	137	92	15	20.7142	120	80	14.7
112620	male	60.2658	60-64	25.1834	138	82	20	25.5937	136	80	17
112622	male	60.2658	60-64	26.6728	150	77	16.7	27.7967	130	85	13
166754	female	60.2822	60-64	21.8837	104	54	17.3	21.6966	115	57	18.3
169151	female	60.2959	60-64	28.9063	122	58	12.7	26.986	117	55	14
181635	female	60.2959	60-64	23.5297	111	71	16	22.9874	97	54	14.7
164105	male	60.2986	60-64	26.5328	138	91	17	25.2764	134	91	18
185481	female	60.3096	60-64	24.0385	150	82	19.3	24.8777	129	68	13.3
149424	female	60.3178	60-64	19.8817	131	78	11.7	20.061	114	69	11
176705	male	60.3397	60-64	20.4281	105	56	14.3	20.1956	120	64	14
159279	male	60.3452	60-64	26.0725	120	69	15.5	26.8078	127	77	14.3
159155	female	60.3479	60-64	27.0538	134	92	14.7	27.0769	134	75	12.7
164107	male	60.3562	60-64	24.0588	121	72	17.3	24.5748	114	69	16.3
166598	female	60.3589	60-64	27.0093	119	72	15	28.5585	132	73	17.3
186269	male	60.3644	60-64	27.2667	119	71	16.3	26.944	132	71	14.3
161620	male	60.3836	60-64	27.2173	125	81	18.7	27.5646	130	81	19.7
150193	female	60.3836	60-64	25	119	59	17.7	26.5021	149	85	17.7
159470	male	60.3836	60-64	24.8047	113	69	14.7	24.0473	108	61	13.7
112811	male	60.4055	60-64		103	65	13.7	21.4876	115	67	15.3
196468	female	60.411	60-64	22.9218	145	65	18	23.0681	165	61	14.3
170763	female	60.4329	60-64	23.931	113	82	13.7	24.1743	126	77	16
167930	male	60.4356	60-64	22.3575	125	78	14	21.7738	127	74	16
127191	female	60.4438	60-64	25.1359	115	64	13.7	24.8777	129	71	13.7
184489	male	60.4548	60-64	22.8529	152	91	19	23.8076	142	76	20.7
150109	male	60.474	60-64		140	72	14	21.3786	130	63	17
168402	male	60.4959	60-64	24.4473	128	74	15.3	21.1553	128	75	15
189665	female	60.5096	60-64	25.4055	137	87	17	25.6245	150	91	14.3
174702	female	60.5096	60-64	26.0725	126	72	14	22.8329	155	64	15
173113	female	60.5123	60-64	20.4146	120	69	13	20.0063	118	68	15.7
170496	male	60.5178	60-64	31.2266	148	93	13.7	32.9045	145	94	16
176596	female	60.5479	60-64	23.9224	160	62	17	24.5632	179	74	15.7
158689	female	60.5589	60-64	20.6667	129	67	15.3	21.1918	116	57	17
164103	male	60.5699	60-64	19.8904	128	71	13.3	18.8268	105	71	12
165413	female	60.5753	60-64	24.1965	132	83	16.7	24.5268	100	60	14.7
158618	female	60.5973	60-64	25.5367	147	73	16.3	25.6767	175	98	15.3
190436	female	60.6082	60-64	24.1415	105	65	18.3	24.136	108	55	15.7
170293	female	60.611	60-64	22.3703	123	69	16	23.74	132	72	15.3
166739	female	60.6137	60-64	23.6496	107	60	12.7				11.3
180220	female	60.6219	60-64	19.428	108	66	14.3	19.0274	107	65	15.7
145360	female	60.6329	60-64	20.8546	115	68	14.7	20.2096	98	60	17
118885	male	60.6329	60-64	21.883	91	50	12	22.7583	103	63	13.3
184462	male	60.6356	60-64	27.1879	130	72	15	27.7095	142	83	16.7
157212	male	60.663	60-64	23.2335	115	71	12.3	22.0124	108	69	14.7
161653	male	60.6658	60-64	24.5675	141	76	15.3	23.7024	144	97	20
152502	male	60.7096	60-64	27.8343	129	73	16	27.2443	143	88	13.7
144860	female	60.7151	60-64	27.3438	140	76	21	25.2327	111	69	21
120803	female	60.7205	60-64	26.4463	129	78	17	25.4028	129	83	16.7
166699	male	60.726	60-64	24.623	130	69	14.7	23.9696	107	61	13
159880	male	60.7288	60-64	24.4563	153	81	14	23.3401	137	54	16.3
173946	male	60.7397	60-64	25.4685	125	75	15.3	25.2174	132	70	15.7
166195	male	60.7671	60-64	29.4115	154	94	17	28.0277	132	75	17
125627	male	60.7671	60-64	25.2826			18.7	26.1012	149	78	19.7
163867	female	60.7699	60-64	20.1594	121	69	16.3	19.8178	128	62	14.3
176016	male	60.811	60-64				15.3	24.237	103	66	13.7
187730	male	60.8219	60-64	27.3356	133	82	16.3	29.2333	131	79	15.3
158606	female	60.8219	60-64	28.1943	127	83	16	28.7829	126	75	16
159866	male	60.8247	60-64	23.4944	125	79	14.7	23.9838	139	83	17.7
153392	male	60.8301	60-64	22.5827	120	65	13	23.0518	125	70	12.7
150760	female	60.8329	60-64	25.3454	110	65	14.7	25.721	128	68	12
130607	female	60.8521	60-64	26.4679	137	79	17.3	25.8475	118	68	16.7
184195	male	60.8575	60-64	24.6097	120	80	15.7	23.7311	130	80	19.3
156065	male	60.8603	60-64	20.4152	120	63	13.3	21.3578	110	59	13
166937	male	60.863	60-64	22.1003	127	78	15	22.1003	130	78	15.7
140150	male	60.8712	60-64	22.913	109	69	15	22.913	111	72	13.3
166653	female	60.874	60-64	28.5323	114	63	14.7	31.6406	121	65	16.3
168471	male	60.8795	60-64	20.5126	116	65	12.7	21.0772	128	71	14.7
159618	female	60.8795	60-64	26.0725	124	77	14.7	26.3702	121	74	14.7
165802	female	60.8822	60-64	27.0516	127	77	17	25.7531	129	81	16.3
170061	female	60.8932	60-64	20.1746	134	69	19.3	20.992	133	61	19.7
170023	male	60.8932	60-64	23.7698	140	93	17.3	24.0588	141	89	19
159857	female	60.9288	60-64	20.6366	107	56	15	19.2894	97	49	16.3
176642	male	60.9397	60-64	23.815	148	80	15.3	25.1486	153	89	14.7
192708	male	60.9452	60-64	26.3465	121	81	18	25.4028	114	69	16
168985	female	60.9479	60-64	32.8614	119	62	16.7	33.4482	109	63	17
146202	male	60.9507	60-64	26.6896	129	88	17	26.8596	132	93	20
159718	female	60.9534	60-64	24.974	156	75	15.5	25.5983	140	71	18.3
181980	male	60.9562	60-64	32.7662	117	74	16	30.4053	134	91	16
147630	male	60.9562	60-64	26.5346	138	68	14.7	28.2195	151	81	16.3
166370	female	60.9699	60-64	22.5223	105	62	19.7	21.9138	115	67	20.3
114770	male	60.9726	60-64		125	69	14.7		136	74	14.3
173176	female	60.9753	60-64	20.945	92	49	16.7	21.229	101	62	15.3
186151	female	60.9918	60-64	22.1893	119	61	13.3	22.3323	126	63	13
169128	male	60.9973	60-64	25.5132	124	73	18.3	25.3906	127	81	18.7
193517	female	61.0055	60-64	24.4975	145	72	16	25.5183	135	69	15
144579	male	61.0137	60-64	27.0389	139	87	15.3	26.6384	111	64	13.3
152820	female	61.0274	60-64	19.1897	128	64	19.3	18.2563	131	76	20
186214	male	61.0411	60-64	26.3195	151	72	16.3				15.7
169137	female	61.0438	60-64	28.2222	137	88	14.7	28.8275	131	83	15.7
171965	male	61.0438	60-64	23.5237	114	68	19.3	23.1473	119	74	16.7
168249	male	61.0438	60-64	25.1607	135	74	17.7	24.4261	131	70	16
141704	male	61.0438	60-64	24.1282	162	83	18	23.7118	142	74	16
123223	female	61.0438	60-64				15.5	23.7797	100	67	14
134187	male	61.0438	60-64	25.1559	118	70	13	26.0845	133	80	12
150433	male	61.0438	60-64	21.2295	116	63	13.7	22.4059	123	64	12.3
179080	male	61.0438	60-64	22.4323	108	74	16.3	22.6326	127	73	17
160006	female	61.0438	60-64	23.1916	136	67	16.3	23.7812	128	60	16
160844	male	61.0438	60-64	22.4549	127	80	15.7	20.2812	110	63	15
169664	male	61.0438	60-64	23.2072	122	70	15.3	23.2254	116	75	16
177275	male	61.0438	60-64	28.3874	134	82	13.3	29.1495	130	80	14.3
177629	female	61.0438	60-64	27.8637	164	96	17.7	28.1051	163	92	18
178596	female	61.0438	60-64	22.5161	124	65	14.3	22.232	121	65	14
169606	male	61.0438	60-64	21.4844	119	66	12.3	19.992	96	65	11
178588	male	61.0438	60-64	24.2701	133	74	16.7	24.2701	125	78	16.3
138122	male	61.0466	60-64	25.8645	178	90	17	25.8645			17.7
145679	male	61.0466	60-64	26.1583	159	92	16	27.6638	131	68	20
174415	male	61.0466	60-64	24.6755	102	67	14.3	25.4996	115	73	14.7
182276	female	61.0466	60-64		132	73	12.3	26.0015	140	69	14.3
144997	male	61.0466	60-64	21.2661	106	53	10	21.551	106	58	12.7
182554	female	61.0466	60-64	27.1263	121	86	16	26.0584	124	79	16.7
177116	female	61.0466	60-64	23.589	104	55	11.3	20.1746	103	53	11.3
147067	male	61.0466	60-64	24.623	140	71	15	24.452	142	83	16.3
177966	male	61.0466	60-64	25.8409	153	88	15.3	26.3545	171	94	16.3
178051	male	61.0466	60-64	19.1406	132	68	11	19.1844	128	66	11.3
180762	male	61.0466	60-64	27.968	136	78	15	28.306	149	76	15.3
147160	male	61.0493	60-64	26.4693	126	74	13.7	26.8923	117	62	15.7
159699	male	61.0493	60-64	21.1566	126	62	15.7	20.8331	125	73	17.3
187076	female	61.0493	60-64		131	82	13.7	21.1477	140	84	18.7
141401	female	61.0493	60-64	26.8745	136	77	16	26.0953	141	80	19
138121	male	61.0493	60-64	22.7254	137	68	16.3	22.4996	134	69	16
165955	male	61.0493	60-64		135	77	17		121	72	15.3
177553	male	61.0493	60-64	24.0473	127	82	18.7	24.0473	128	70	17.7
162356	female	61.0493	60-64	23.0059	119	83	14	23.7118	147	11	16.3
178589	male	61.0493	60-64	23.6336	108	61	15	24.093	109	60	14
146659	female	61.0493	60-64	23.9371	131	80	16.7	24.4873	118	78	17
157406	male	61.0493	60-64		156	81	13.7	26.4915	140	59	15
174375	female	61.0493	60-64	27.1918	118	70	13	26.6188	141	82	12.7
172628	male	61.0493	60-64	19.5529	102	63	20.7	19.4588	131	76	21
174347	male	61.0493	60-64	25.5859	126	60	18.3		127	60	16
179065	female	61.0521	60-64	21.4309	124	70	17.7	22.1104	122	74	18.3
160045	female	61.0521	60-64	25.1039	150	92	15.7		135	91	18.3
174358	male	61.0521	60-64	23.6925	129	83	18	23.3564	122	77	17.7
160051	female	61.0521	60-64	23.7812	132	61	15	22.6659	112	63	15.7
167306	female	61.0521	60-64	25.7617	123	65	19.3	26.5731	121	65	20
160041	female	61.0521	60-64	23.9682	138	82	13	23.1385	123	74	13.3
181725	male	61.0521	60-64	27.4348	135	89	13.3	30.2792	152	91	16.3
170011	male	61.0521	60-64	24.2587	137	95	18.7		127	82	16.7
129753	male	61.0548	60-64	28.2947	129	80	12	27.2667	135	90	14.7
181067	male	61.0548	60-64	21.2953	153	85	16	20.3997	125	69	15
168337	male	61.0548	60-64	22.3488	146	81	12.7	22.151	124	68	14.7
179040	female	61.0548	60-64	30.6219	161	91	18.7	28.7846	146	72	18.3
162235	female	61.0575	60-64	25.4374	124	64	16	25.1607	141	85	18
136342	female	61.0575	60-64	27.3845	134	78	17	27.9421	128	79	13.3
178669	male	61.0575	60-64	29.1386	149	80	17	27.852	134	83	13.7
146684	female	61.0575	60-64	24.2222	120	62	12.3	25.1675	112	65	14
123815	male	61.0603	60-64	25.6544	118	83	19	23.9813	130	77	18.7
180801	female	61.0603	60-64	20.5296	141	74	15.3	21.9816	123	68	17
162337	male	61.0603	60-64	24.1217	147	77	14.7	25.386	141	75	14.7
180380	male	61.0603	60-64	23.9411	118	67	12.7	23.6095	134	89	12.7
128769	male	61.063	60-64	20.7031	111	63	14	20.8984	117	58	15.7
164109	female	61.0877	60-64	30.0814	125	77	16.7	30.5294	124	75	17
159228	female	61.1041	60-64	30.4178			14.3	30.4178	149	78	16.7
175129	male	61.1123	60-64	19.6923	117	79	16.3	19.1953	117	77	18
172925	male	61.1151	60-64	23.2377	118	80	12	22.7271	104	70	15.7
166768	female	61.1178	60-64	29.9032	145	90	12.3	29.9289	125	73	14.3
168532	female	61.137	60-64	23.6328	118	63	10.3	22.8124	105	59	11.3
167747	male	61.1452	60-64	28.4166	123	75	10.3	25.4685	104	60	13.7
159472	female	61.1644	60-64	26.4292	115	78	14				15
196458	male	61.1726	60-64	20.2632	136	77	19	19.8914	123	66	16.3
174362	female	61.2	60-64	24.2452	120	65	17.7	25.5102	125	61	17.7
112760	male	61.211	60-64	29.3491	159	86	16	29.5385	163	92	16.7
160824	female	61.2137	60-64	27.9561	112	71	14.7	27.1106	114	59	14.7
181076	male	61.2438	60-64	25.1825	138	72	14	24.7007	135	71	13.7
181258	male	61.2493	60-64	25.6745	156	78	16.7	25.6745	143	65	17
156100	female	61.2548	60-64	24.4975	132	65	13	23.8281	125	56	11.7
181580	female	61.2575	60-64	26.6384	125	64	14	26.7759	133	63	14.3
118889	female	61.2575	60-64	21.6448	128	83	15.7	21.5729	122	74	18.3
176640	male	61.263	60-64	27.9559	127	73	14.7	28.3166	129	70	13.7
112555	male	61.2685	60-64	29.5791	152	93	13.3	30.303	120	85	13
165214	female	61.2904	60-64	23.833	135	44	16.7	23.5172	130	47	20
165368	female	61.2986	60-64	26.2985	95	51	14.3	25.8876	97	53	16.3
180437	male	61.3041	60-64				13	25.5661	125	76	13.3
166053	female	61.3123	60-64	24.7921	110	53	15.7	24.4001	121	60	13.7
166528	female	61.3151	60-64	25.1359	106	55	18.3	25.2994	116	60	18
150445	male	61.3178	60-64	25.4685	120	72	11.7	25.6544	126	71	11.3
152022	female	61.326	60-64	25.8475			14.3	22.7694	129	64	14
171733	female	61.3288	60-64				17		126	57	17
168491	female	61.3342	60-64	31.3583	140	74	18.7	32.6707	129	61	19
186179	male	61.3425	60-64	23.1196	142	79	17	23.6614	141	93	16.3
181609	male	61.3452	60-64	26.4463	109	63	13.7	25.7117	122	77	16
159275	male	61.3479	60-64	27.2667	138	74	16	28.3359	170	80	15.7
157211	male	61.3562	60-64	27.31	151	89	11.7	27.1201	142	89	14
171611	male	61.4164	60-64	23.1241	118	72	10.3	22.5224	106	62	12.3
186157	female	61.4219	60-64	21.7555	102	60	13.7	22.3488	109	53	12
167934	male	61.4329	60-64	17.0245	108	61	15.3	16.9023	108	61	16
137169	male	61.4356	60-64	24.452	114	67	13	26.1436	96	61	16.3
182932	female	61.4411	60-64	20.1873	124	72	16.7	18.369	94	54	16
167884	male	61.4438	60-64	23.2254	121	77	16	22.9481	114	73	14.7
163783	female	61.474	60-64	22.9398	116	65	16	21.2846	101	57	14
156724	female	61.4767	60-64	26.3591	112	72	15	25.9695	119	69	15.3
161494	male	61.4822	60-64	23.4236	125	77	12.7	22.8189	139	72	15.3
145354	female	61.4986	60-64	21.5645	126	66	11.7	21.9363	123	62	16.7
185472	male	61.5041	60-64	24.8833	116	64	15.7	25.6549	123	67	16.7
146042	female	61.5178	60-64	25.0762	113	64	14.3	23.815	115	72	14.3
159768	female	61.5205	60-64	27.993	121	80	15	27.4714	124	74	14.3
181646	female	61.5288	60-64	20.0577	118	71	18.7	21.0198	125	74	18.3
178453	female	61.5342	60-64	29.4467	143	65	15	30.7957	157	66	15.3
183456	female	61.5425	60-64	26.4024	130	78	17	26.7948	136	78	14.3
188756	male	61.5452	60-64	24.8136	143	84	16.3	24.3496	142	81	19
152521	male	61.5479	60-64	22.6891	126	72	20.3	22.7444	133	85	20.3
147475	male	61.5507	60-64		117	63	14.3	23.0112	123	71	11.3
196436	male	61.5616	60-64	26.0262	145	96	14.5	25.6544	144	91	14
116230	male	61.5671	60-64	22.231	118	83	11.3	21.4629	111	78	12.3
159390	male	61.5781	60-64	22.2767	160	78	18	20.6728	143	68	17.7
165225	female	61.5781	60-64	24.0346	156	82	19	23.4337	152	87	20.3
142725	female	61.6082	60-64	23.833	105	65	14.3	25.5983	93	51	12
172889	female	61.6137	60-64	26.3979	136	77	15	27.9267	126	82	19
173425	male	61.6192	60-64	24.4236	123	72	16	24.0165	123	62	12.7
171690	female	61.6219	60-64	25.8448	128	80	11.7	25.2523	129	81	11.7
149103	male	61.6575	60-64	23.2665	149	85	15.7	23.486	156	79	16.3
158556	female	61.663	60-64	26.0145	98	60	13.7	26.4445	108	61	12.7
180399	male	61.6822	60-64		129	72	17.3		132	80	15
187598	male	61.6959	60-64	28.1362	122	78	12.7	28.4773	139	85	14.3
160210	male	61.7014	60-64	27.5134	134	69	15.7	28.9704	151	85	16.7
145356	female	61.7288	60-64	21.1566	104	61	13	20.7037	108	64	17
189724	male	61.7342	60-64	23.2166	118	72	16	21.5019	124	76	15
133968	male	61.7342	60-64	25.2327	147	95	13.7	23.9627	158	95	11.3
166701	male	61.737	60-64	24.3865	121	84	19	24.4646	131	81	19
175371	male	61.7644	60-64	29.0174	138	69	15.7	27.9155	117	54	16
158987	female	61.7699	60-64	21.0517	120	64	15	22.2222	109	57	17.3
158976	male	61.7699	60-64	26.6728	145	63	14.7	27.2216	136	64	17
113397	male	61.7726	60-64	21.1355	115	72	11.3	22.1222	116	72	12
166743	female	61.7808	60-64	19.4789	129	85	20.3	18.9164	110	69	20.3
172893	female	61.7836	60-64	26.0744	119	71	15	25.6068	98	63	16
142511	male	61.7836	60-64	24.6244	136	83	16.7	24.4152	131	72	16.7
136180	male	61.7836	60-64	21.2074	121	78	15	21.2585	137	77	15
181659	male	61.7973	60-64	23.4662	129	65	15.7	23.6095	126	61	17.7
116018	male	61.7973	60-64	22.6096	156	80	12.3	22.6644	134	76	15.3
161832	male	61.8027	60-64	29.4108	139	93	11.3	29.2395	130	90	11.3
173855	male	61.8027	60-64	28.3604	123	76	15.3	29.7609	137	86	19.3
171704	male	61.8027	60-64	25.5206	174	116	13.7	26.8726	158	94	12.7
163742	female	61.811	60-64	22.0626	125	73	16.3	22.22	119	69	14.7
173146	female	61.8192	60-64	22.0703	132	79	12.3	21.875	138	81	11.7
184179	female	61.8192	60-64	21.4227	146	73	18.7	20.6297	122	63	21
189722	male	61.8247	60-64	28.699	137	78	12.3	30.8248	122	65	11
184818	female	61.8329	60-64	28.764	132	65	11.7	28.3987	139	75	11.7
175405	female	61.8986	60-64	22.6557	114	60	15.3	22.0741	111	51	17.3
187592	female	61.9123	60-64	23.3097	139	84	18.3	24.6645	154	90	16.3
176258	male	61.9342	60-64	25.7391	114	66	12.3	26.1042	118	72	14
165513	female	61.937	60-64	28.0843	126	60	15.7	26.8977	126	70	16.7
172911	female	61.9479	60-64				13.3				14
187612	male	61.9507	60-64	23.7356	130	71	16	23.1834	127	71	17
196454	male	61.9616	60-64	25.5102	126	85	14.7	25.5102	122	77	14.7
184175	female	61.9644	60-64	25.2712	129	69	18.7	24.2934	137	73	18.3
173153	female	61.9863	60-64	28.9572	147	74	14.7	29.187	147	75	17
125913	male	61.9863	60-64	26.2789	138	84	14.7	25.7996	132	77	16.3
138381	male	62.0027	60-64	20.2395	146	84	18	19.8642	145	82	13.7
140149	male	62.0055	60-64	24.794	123	66	14	23.1196	117	78	14.3
120498	male	62.011	60-64	28.3737	138	69	14.3	28.1933	126	70	15.3
168401	male	62.0219	60-64	29.5637	129	83	14.7	27.5482	129	77	13.3
188297	male	62.0219	60-64	22.1727	132	73	15	22.8659	136	72	11.7
126651	female	62.0274	60-64	26.0953	135	82	16				15.7
172909	female	62.0301	60-64	30.8532	140	86	14.3	32.831	141	71	15.7
150446	male	62.0384	60-64	24.6528	117	65	16	24.4646	112	64	13.3
162223	male	62.0411	60-64	29.0533	145	82	13.3	31.002	147	80	16
167467	male	62.0411	60-64		117	65	12.3	17.3987	111	60	13.7
182542	male	62.0438	60-64	26.6934	131	73	18	26.1286	126	60	15
145832	female	62.0438	60-64	24.9904	99	76	14.3	25.3333	119	48	12.3
148200	male	62.0438	60-64	27.7502	140	90	17	26.919	137	83	14.7
196503	male	62.0438	60-64		143	91	14		174	95	12
182543	male	62.0438	60-64	21.0198	127	71	12	20.3954	119	75	13
196501	male	62.0438	60-64	23.6095	130	78	16.3	21.5329	124	63	13.7
178619	male	62.0438	60-64	22.9895	98	69	11	22.4103	104	59	11.3
182043	female	62.0438	60-64	27.9976	138	71	12	27.6661	128	77	14.7
182049	male	62.0438	60-64	24.4975	130	58	14.5	24.8603	156	64	15.7
167750	male	62.0438	60-64	24.7717	166	66	19.3	23.8806	165	80	19.3
178585	male	62.0438	60-64	22.9421	115	72	16.7	24.1288	98	61	15
167144	male	62.0438	60-64	21.8436	119	73	14.3	21.2803	118	67	16.3
185533	female	62.0466	60-64	23.9334	117	67	13.7	24.6669	118	71	12.7
170134	male	62.0466	60-64	24.684	115	66	15	23.8087	110	68	13
161253	male	62.0466	60-64	27.3988	135	83	14.7	26.0634	140	65	14
169295	male	62.0466	60-64	24.577	148	82	14.3	24.9581	112	65	13.7
159942	male	62.0466	60-64		145	79	17	24.3418	134	76	17.7
179079	male	62.0466	60-64	26.6465	133	53	16	26.8382	120	62	17
116214	male	62.0466	60-64	26.5731	148	83	17.3	27.9431	132	82	15
172869	male	62.0466	60-64	21.7993	126	77	14	23.3564	138	89	13
164963	male	62.0466	60-64	21.6418	113	57	15	21.9098	123	59	17
174442	male	62.0466	60-64	25.9107	119	64	11	26.8876	140	78	11
178613	female	62.0466	60-64	30.6091	105	57	15.7	31.3333	146	82	19.3
141399	male	62.0493	60-64	21.83	142	75	15.7	22.3945	124	71	15
125516	male	62.0493	60-64	22.9481	125	61	16	23.3067	146	83	14.7
146649	male	62.0493	60-64	27.6915	131	79	13	28.2007	134	78	14
172843	female	62.0493	60-64	20.83	96	56	17.3	21.2306	117	66	15
174380	female	62.0493	60-64	25.5594	102	55	17.7	26.635	115	74	15.7
178586	male	62.0493	60-64	25.6373	120	73	16	26.3545	131	80	12.3
187074	female	62.0493	60-64	25.0657	119	69	13	25.0204	126	65	15
187073	female	62.0493	60-64	21.4763	94	55	14.3	23.0422	109	64	17.7
178595	female	62.0493	60-64	23.2335	144	65	14	22.5161	149	71	13
187930	male	62.0493	60-64	22.1222	127	72	13	22.7219	108	60	14.7
169341	female	62.0493	60-64	22.5746	126	72	19.3	21.5729	106	68	16.3
129031	male	62.0493	60-64	27.8159	110	67	14.3	27.4756	139	92	20.3
172637	female	62.0493	60-64	20.2595	131	67	14.3	20.6396	139	92	14.3
187120	female	62.0493	60-64	25.7397	116	72	15	25.9695	123	83	14
138021	female	62.0493	60-64	23.3275	112	60	13.3	23.5828	110	70	13
146683	female	62.0493	60-64	21.5665	126	72	12.3	22.4379	140	85	13.3
150772	male	62.0493	60-64	29.7521	113	70	13	30.4875	125	85	10.7
185521	male	62.0493	60-64		112	72	14.7	29.6427	121	67	14.7
185152	male	62.0493	60-64	26.1066	122	67	15.3	26.1719	139	81	15.7
169629	female	62.0493	60-64	20.4401	145	73	13.3	19.7266	155	81	14
169588	male	62.0493	60-64	23.3876	144	78	16	23.1473	141	73	15.3
146240	male	62.0521	60-64	21.8871	139	90	16.7	22.4001	137	78	14.3
165960	male	62.0521	60-64	26.0375	182	93	18.7	27.5597	181	87	20
165925	male	62.0521	60-64	22.8875	123	66	11.7	21.8023	113	72	11.3
165944	male	62.0521	60-64	23.833	137	76	15	22.6326	139	81	12
166585	female	62.0521	60-64	22.6409	144	77	14	23.0046	139	78	13.7
166933	male	62.0548	60-64	23.5355	129	77	11.3	23.3401	113	66	13.7
168041	male	62.0548	60-64	24.7295	136	76	15.7	25.0762	121	65	15
162400	male	62.0603	60-64	24.4975	142	77	14.3	24.4352	139	94	15
146682	female	62.0603	60-64	23.0046	123	70	14.3	22.137	116	58	14.3
114225	male	62.0849	60-64	28.5635	153	86	19	27.3909	147	75	15.7
167749	female	62.0959	60-64	22.2034	154	63	20	24.136	136	62	18.7
150312	male	62.1096	60-64		128	75	13.7	20.5882	135	67	12.7
156087	male	62.1151	60-64	22.3182	108	62	14	24.977	110	60	11.7
188979	male	62.1205	60-64	26.6728	125	82	14.3	21.7751	126	86	15.3
188977	male	62.1479	60-64	21.1454	131	76	21	20.7791	152	86	15.7
172082	male	62.1589	60-64	25.8946	110	59	13.5	25.8946	109	58	11.7
165108	male	62.1781	60-64	26.0407	135	85	14.3	27.1736	139	80	17.3
165707	female	62.1836	60-64		161	83	17	17.3603	126	70	15
159934	male	62.189	60-64	22.9568	133	73	14.7	22.5423	137	70	15.3
156099	female	62.1973	60-64	26.7229	141	86	18	26.5347	120	68	15.3
166718	male	62.2	60-64	25.2826	145	91	14.3	24.3531	148	86	17
181249	male	62.2164	60-64	28.5354	140	75	12.3	27.6361	139	70	14
173805	female	62.2384	60-64	26.2378	139	76	15.7	24.5446	144	63	14.7
191081	male	62.2493	60-64	26.0617	155	82	14.3	26.8851	139	82	14.3
171703	male	62.2822	60-64	28.5218	141	73	14.7	29.227	145	84	14.3
172179	female	62.2959	60-64	24.2349	130	72	14	25.1177	117	72	16
171745	male	62.2959	60-64	20.4825	120	70	11.3	19.6641	118	79	14.3
165703	female	62.3069	60-64		129	73	15.3	24.9443	134	72	14.7
176458	male	62.3178	60-64	21.3468	115	74	15.7	21.3859	117	71	14
187738	male	62.3178	60-64	23.1206	124	58	17	23.7228	134	75	16
169504	female	62.3452	60-64	21.4126	115	60	17	21.4903	110	61	20
159152	female	62.3507	60-64	21.2489	143	73	19		120	67	16.3
167794	female	62.3644	60-64	22.1446	125	72	13.3	21.8577	124	70	14.3
166609	female	62.3699	60-64	20.8229	125	74	16	21.9187	134	77	15.3
187711	male	62.3808	60-64	27.2392	178	91	15.7	28.1722	197	99	15.7
173164	male	62.3836	60-64	23.7332	136	82	13.7	22.9218	108	65	13
166437	female	62.389	60-64	26.2715	126	72	12.3	24.9199	122	70	13
152520	male	62.3918	60-64	27.5802	130	73	11.7	27.5802	142	88	12
176259	male	62.4274	60-64	24.9135	124	78	16.7	24.5675	109	68	17
160982	male	62.4384	60-64		146	84	14.3	27.8718	137	79	13
121755	female	62.4384	60-64	22.602	130	85	18.3	22.1828	138	84	19.7
172639	male	62.4493	60-64	24.5022	144	61	20.7	22.8659	125	53	15.7
186156	female	62.4712	60-64	21.8158	106	72	10.7	21.6193	115	68	12.7
184991	female	62.474	60-64		94	61	14.7		113	64	12
161600	female	62.474	60-64	24.4152	116	61	16.5	25.2788	136	66	17.3
165193	male	62.4904	60-64	23.4768	106	51	16	22.9218	109	54	18.3
122168	male	62.4931	60-64	26.1752	126	78	15.7	24.7094	131	72	18.7
150759	male	62.4931	60-64	26.3043	143	78	15.3	26.8977	146	76	15.3
167883	male	62.5014	60-64	23.0861	118	73	17	22.7254	114	67	17.3
159324	male	62.526	60-64	23.6272	141	72	13	23.4219	132	78	12.3
165729	female	62.537	60-64	22.2222	127	67	18.3		126	70	15.7
154063	female	62.537	60-64	18.8615	112	59	13.3	18.2899	124	56	11.3
145834	male	62.5507	60-64	22.8523	110	68	16.7				14.7
171706	male	62.5534	60-64	26.0714	126	79	13.3	26.0714	96	63	13.3
166993	male	62.5671	60-64	26.8923	110	62	14.7	25.6112	96	57	12.7
159491	female	62.5699	60-64	15.2038	119	89	16.7	16.4366	129	83	13.7
166436	female	62.5781	60-64	27.3034	103	61	17	26.3779	100	64	14.7
163083	male	62.5808	60-64	26.6436	128	68	15.3	27.5086	131	66	14.3
181806	male	62.611	60-64	26.6436	114	72	13.7	26.7848	114	74	14.7
168528	female	62.6137	60-64	27.3045	127	57	15	27.6304	139	72	16.7
[truncated: 1,373 more rows]
